# Supplementary material for: Swimming behavior and hydrodynamics of the Chinese cavefish Sinocyclocheilus rhinocerous and a possible role of its head horn structure
Source: PLoS One. 2022 Jul 25;17(7):e0270967. doi: 10.1371/journal.pone.0270967 (PMC9312365; doi:10.1371/journal.pone.0270967)
Supplement: S1 File — (XLSX) [file pone.0270967.s004.xlsx]

## Sheet: Fig 5
Distance to wall (BL)	Frequency (%)					Speed (BL/s)	Frequency (%)
	0-0.5 hr	0.5-1.0 hr	1.0-1.5 hr	1.5-2 hr			0-0.5 hr	0.5-1.0 hr	1.0-1.5 hr	1.5-2 hr
0	17.1954	13.8238	4.84291	8.5364		0	0.98333	0.95	0.31667	0.68333
0.11555	23.7395	25.0881	12.0766	7.50958		0.05778	7.25	7.11667	6.21667	12.35
0.23111	29.1648	31.295	13.8238	10.0536		0.11555	9.86667	11.1833	33.6667	37.7333
0.34666	7.70881	8.38314	11.0958	10.4981		0.17333	19.1667	26.0667	38.2333	32.9833
0.46221	4.82759	4.62835	10.2988	8.95019		0.23111	26.5167	30.3167	18.0667	13.2333
0.57777	3.58621	3.27969	8.33716	8.5364		0.28888	18.0333	12.4667	2.91667	2.71667
0.69332	3.06513	2.81992	6.75862	6.98851		0.34666	8.2	4.95	0.5	0.25
0.80887	2.88123	2.25287	7.04981	9.70115		0.40444	4.75	2.63333	0.05	0.03333
0.92443	1.88506	2.25287	7.4023	8.15326		0.46221	1.83333	1.43333	0.03333	0.01667
1.03998	1.6705	1.76245	5.50192	5.90038		0.51999	1.13333	0.63333	0	0
1.15554	1.65517	1.76245	4.72031	5.70115		0.57777	0.76667	0.5	0	0
1.27109	1.24138	1.59387	3.86207	5.27203		0.63554	0.48333	0.31667	0	0
1.38664	1.37931	1.05747	4.22989	4.19923		0.69332	0.43333	0.28333	0	0
						0.7511	0.28333	0.21667	0	0
						0.80887	0.11667	0.23333	0	0
						0.86665	0.06667	0.13333	0	0
						0.92443	0.05	0.1	0	0
						0.9822	0	0.06667	0	0
						1.03998	0	0.06667	0	0
						1.09776	0	0.06667	0	0
						1.15554	0.06667	0.26667	0	0

## Sheet: Fig 6
Time (s)	Speed (cm/s)
0	1.52124
0.03333	0.62783
0.06666	0.69876
0.1	0.95667
0.13333	1.62826
0.16666	2.15162
0.2	2.8388
0.23333	2.5585
0.26666	2.39592
0.3	1.92979
0.33333	2.06205
0.36666	3.23844
0.4	3.19492
0.43333	3.08888
0.46666	2.55971
0.5	1.92341
0.53333	1.59844
0.56666	2.13801
0.6	2.47113
0.63333	2.59336
0.66666	2.53726
0.7	2.25045
0.73333	3.21794
0.76666	2.60718
0.8	2.65881
0.83333	3.12368
0.86666	3.10796
0.9	3.03018
0.93333	2.93027
0.96666	3.23815
1	3.1339
1.03333	3.17692
1.06666	2.17513
1.1	3.09485
1.13333	2.77745
1.16666	2.14892
1.2	2.09471
1.23333	1.69499
1.26666	1.87181
1.3	1.69629
1.33333	1.77137
1.36666	1.61729
1.4	1.93619
1.43333	1.7789
1.46666	1.94345
1.5	2.02552
1.53333	2.00859
1.56666	2.37651
1.6	2.45548
1.63333	2.23553
1.66666	2.02844
1.7	1.81607
1.73333	1.52142
1.76666	1.43138
1.8	1.64534
1.83333	1.52425
1.86666	1.53248
1.9	1.61628
1.93333	1.42919
1.96666	1.61631
2	1.64635
2.03333	1.84023
2.06666	2.03207
2.1	1.96059
2.13333	1.96228
2.16666	2.20747
2.2	2.16176
2.23333	2.07902
2.26666	2.07002
2.3	1.80503
2.33333	1.90523
2.36666	1.79107
2.4	1.7709
2.43333	1.78089
2.46666	1.56386
2.5	1.22254
2.53333	1.2266
2.56666	1.30954
2.6	1.18838
2.63333	1.58599
2.66666	1.2746
2.7	1.3788
2.73333	1.24588
2.76666	1.17413
2.8	1.07438
2.83333	1.37335
2.86666	1.1343
2.9	1.01707
2.93333	1.15555
2.96666	1.14313
3	1.19344
3.03333	1.27291
3.06666	1.19222
3.1	1.19564
3.13333	1.43798
3.16666	1.07662
3.2	1.43857
3.23333	1.52337
3.26666	1.32798
3.3	1.21004
3.33333	1.19691
3.36666	1.06245
3.4	0.93911
3.43333	1.00485
3.46666	0.97653
3.5	0.98401
3.53333	0.94958
3.56666	1.07715
3.6	0.95588
3.63333	1.12012
3.66666	1.0666
3.7	1.00311
3.73333	1.33539
3.76666	1.30448
3.8	1.20669
3.83333	1.09007
3.86666	1.29256
3.9	0.92851
3.93333	1.01536
3.96666	0.88544
4	1.0614
4.03333	1.06114
4.06666	0.84739
4.1	0.66184
4.13333	0.76808
4.16666	1.12831
4.2	0.7436
4.23333	0.91997
4.26666	1.20483
4.3	1.17333
4.33333	0.93433
4.36666	0.90237
4.4	1.0297
4.43333	0.95959
4.46666	1.31522
4.5	1.01588
4.53333	1.08837
4.56666	1.0367
4.6	0.95233
4.63333	0.83639
4.66666	0.83915
4.7	0.87079
4.73333	1.01489
4.76666	1.13058
4.8	0.85097
4.83333	0.89737
4.86666	0.83199
4.9	0.83113
4.93333	0.6611
4.96666	0.74704
5	0.88118
5.03333	0.9242
5.06666	0.77447
5.1	0.35578
5.13333	0.14717
5.16666	0.25807
5.2	0.71786
5.23333	1.48518
5.26666	1.64612
5.3	1.69117
5.33333	1.62887
5.36666	1.22105
5.4	0.74757
5.43333	2.11229
5.46666	1.92143
5.5	2.24819
5.53333	2.15235
5.56666	1.39664
5.6	1.07893
5.63333	1.1173
5.66666	1.43738
5.7	2.08901
5.73333	2.60167
5.76666	1.97188
5.8	2.51123
5.83333	2.7067
5.86666	2.57157
5.9	2.75555
5.93333	2.88901
5.96666	2.91884
6	2.67062
6.03333	2.49259
6.06666	2.30674
6.1	2.46135
6.13333	2.54704
6.16666	2.48786
6.2	2.51537
6.23333	2.50624
6.26666	2.7399
6.3	2.62882
6.33333	2.43154
6.36666	2.66118
6.4	2.80734
6.43333	2.36507
6.46666	2.00799
6.5	1.77006
6.53333	1.65248
6.56666	1.50376
6.6	1.3733
6.63333	1.23822
6.66666	1.43907
6.7	1.39789
6.73333	1.34074
6.76666	1.29837
6.8	1.25343
6.83333	1.31215
6.86666	1.00479
6.9	1.1174
6.93333	0.99603
6.96666	1.27011
7	1.08459
7.03333	1.01494
7.06666	0.99431
7.1	1.22086
7.13333	1.20837
7.16666	1.23926
7.2	1.30889
7.23333	1.31485
7.26666	1.19066
7.3	1.15011
7.33333	1.341
7.36666	1.1294
7.4	1.07664
7.43333	0.90793
7.46666	1.12351
7.5	1.1474
7.53333	1.2281
7.56666	1.01972
7.6	1.29142
7.63333	1.06474
7.66666	1.09763
7.7	1.10501
7.73333	1.18432
7.76666	1.11804
7.8	1.24743
7.83333	0.86939
7.86666	1.0551
7.9	0.97
7.93333	0.80879
7.96666	1.03475
8	1.10752
8.03333	0.99478
8.06666	1.12976
8.1	1.30813
8.13333	0.80175
8.16666	1.0926
8.2	1.1285
8.23333	1.00882
8.26666	1.2986
8.3	1.24849
8.33333	0.87014
8.36666	0.84637
8.4	1.07064
8.43333	0.63793
8.46666	1.24498
8.5	1.27094
8.53333	2.29953
8.56666	2.24699
8.6	2.0321
8.63333	2.00596
8.66666	2.23119
8.7	1.49757
8.73333	1.56276
8.76666	1.71525
8.8	2.16218
8.83333	2.247
8.86666	0.73479
8.9	1.17966
8.93333	1.07224
8.96666	0.50775
9	0.83228
9.03333	1.66052
9.06666	1.75632
9.1	2.15755
9.13333	1.32552
9.16666	1.31558
9.2	1.80203
9.23333	1.86989
9.26666	1.83106
9.3	2.76921
9.33333	2.3272
9.36666	3.04343
9.4	2.21003
9.43333	1.62413
9.46666	2.16476
9.5	2.17592
9.53333	2.43328
9.56666	1.86787
9.6	2.31159
9.63333	2.12236
9.66666	1.94095
9.7	1.74426
9.73333	1.86589
9.76666	2.29101
9.8	1.76228
9.83333	1.79709
9.86666	1.7457
9.9	1.91712
9.93333	1.57003
9.96666	1.64131
10	1.77752
10.0333	1.56163
10.0667	1.5704
10.1	1.49481
10.1333	1.68893
10.1667	1.80489
10.2	1.66096
10.2333	1.3707
10.2667	1.73576
10.3	1.31281
10.3333	1.46058
10.3667	1.39113
10.4	1.27552
10.4333	1.6197
10.4667	1.29825
10.5	1.11297
10.5333	1.37296
10.5667	1.46531
10.6	1.18281
10.6333	1.62632
10.6667	1.43287
10.7	0.96496
10.7333	1.01781
10.7667	1.03428
10.8	1.1751
10.8333	1.07987
10.8667	1.09445
10.9	1.43962
10.9333	1.1836
10.9667	1.03565
11	1.30799
11.0333	1.75741
11.0667	1.52316
11.1	0.90114
11.1333	1.03548
11.1667	1.30492
11.2	1.37041
11.2333	0.71627
11.2667	1.66309
11.3	1.17608
11.3333	0.93465
11.3667	0.86407
11.4	1.26287
11.4333	1.5603
11.4667	1.93403
11.5	1.17761
11.5333	1.02813
11.5667	1.27469
11.6	0.89576
11.6333	1.02609
11.6667	1.09554
11.7	0.44534
11.7333	0.89897

## Sheet: Fig 7 Example
Time(s)	1/u(t)
0	32.8577
0.03334	45.2482
0.06667	61.5714
0.1	46.1945
0.13334	45.9576
0.16667	41.0968
0.2	53.5369
0.23334	43.2603
0.26667	47.1174
0.3	51.5212
0.33334	57.3309
0.36667	53.5937
0.4	43.6489
0.43334	56.7447
0.46667	55.6455
0.5	57.2836
0.53334	52.1616
0.56667	63.693
0.6	60.9269
0.63334	56.2582
0.66667	64.0357
0.7	63.678
0.73334	66.8981
0.76667	59.2091
0.8	55.405
0.83334	60.2062
0.86667	72.9554
0.9	57.6116
0.93334	76.1725
0.96667	68.466
1	71.884
1.03334	78.3994
1.06667	61.7398
1.1	77.0268
1.13334	89.8497
1.16667	72.8353
1.2	68.2449
1.23334	84.5444
1.26667	61.4885
1.3	69.79
1.33334	103.631
1.36667	98.2502
1.4	96.6856
1.43334	85.0991
1.46667	92.6037
1.5	91.3701
1.53334	69.4628
1.56667	84.488
1.6	96.5577
1.63334	76.4532
1.66667	56.9019
1.7	65.653
1.73334	110.971
1.76667	96.5736
1.8	76.633
1.83334	72.9709
1.86667	139.612
1.9	60.129
1.93334	85.0282
1.96667	106.992
2	115.731
2.03334	79.1847
2.06667	64.0902
2.1	51.7055
2.13334	84.9178
2.16667	97.264
2.2	78.4505
2.23334	111.637
2.26667	97.4573
2.3	91.2792
2.33334	108
2.36667	111.238

## Sheet: Fig 7 Drag coefficients
Re	Cd	Re	Cd	Re	Cd	Re	Cd	Re	Cd	Re	Cd	Re	Cd	Re	Cd
slide	slide	slide	slide	slide	slide	slide	slide	CFD	CFD	CFD	CFD	CFD	CFD	CFD	CFD
S.rhinocerous	S.rhinocerous	Cyprinus carpio koi	Cyprinus carpio koi	Danio rerio	Danio rerio	Lepomis macrochirus	Lepomis macrochirus	S.rhinocerous	S.rhinocerous	S.angustiporus	S.angustiporus	Lepisosteus	Lepisosteus	Ctenolucius	Ctenolucius
1279.42	0.0767	2800	0.06	3800	0.024	55000	0.009	1083.76	0.07432	1150.11	0.06071	114000	0.014	45000	0.023
	0.07754					--	--	1445.01	0.06444	1380.13	0.05537
	0.07756					--	--	1806.27	0.05797	1840.18	0.04815
	0.07928							2167.52	0.05334	2300.22	0.0434
	0.07946							2528.77	0.04981	2760.27	0.03998
	0.08001							2890.03	0.04702	3220.31	0.03738
	0.0803							3251.28	0.04474	3680.36	0.03531
	0.0812							3612.53	0.04283	4140.4	0.03361
	0.08152							9031.33	0.03012	4600.45	0.03218
	0.08332							--	--	11501.1	0.02247
	0.086							--	--	--	--
	0.08839							--	--	--	--
	0.08856							--	--
	0.09294							--	--
	0.09366
	0.09534
	0.09545
	0.0965
	0.09694
	0.09714
	0.0978
	0.098
	0.1029
	0.10708
	0.10875

## Sheet: Fig 8 Example
Distance from the laser plane	Energy,EL	Speed
BL		cm/s
-0.97592	3.2368	1.34879
-0.93369	2.14592	1.24504
-0.92163	2.29418	1.45255
-0.8794	2.46519	1.60818
-0.80702	2.50259	1.97131
-0.7467	2.59405	2.17882
-0.69241	2.43907	1.76381
-0.62605	2.09318	1.5563
-0.60192	2.40896	1.14129
-0.56573	2.31972	1.40067
-0.5597	3.09847	1.50442
-0.46318	2.51489	1.60818
-0.42699	2.0341	2.02319
-0.37873	2.25797	1.60818
-0.32444	2.6052	1.97131
-0.27619	3.63693	2.33445
-0.19777	3.37854	2.69759
-0.10729	16.8989	2.88735
-0.01077	22.3077	2.59383
0.05955	17.8175	2.69759
0.10384	12.6307	2.2307
0.20639	11.9433	3.2341
0.24861	11.1667	3.73512
0.43561	11.3173	3.42386
0.53816	11.9694	3.94263
0.60451	12.7398	2.85322
0.70706	10.5305	2.69759
0.76738	11.7118	2.69759
0.85183	11.3908	2.38633
0.91818	11.5362	2.59383
0.98454	8.32248	2.17882
1.06899	7.59366	2.02319
1.10518	7.63394	2.02319
1.15344	7.29642	1.45255
1.21979	7.00548	0.8819
1.23789	7.27698	1.19316
1.20773	6.88968	0.8819
1.29218	7.38443	1.29692
1.32234	6.65504	1.81568
1.38869	6.64109	1.60818
1.41885	5.29805	1.91944
1.47918	6.95559	1.60818
1.54553	5.85312	1.76381
1.57569	6.10177	1.66005
1.62395	5.83642	1.40067
1.67221	5.84654	1.76381
1.7084	5.81629	1.60818
1.78078	5.30152	0.8819
1.81095	5.27608	0.72627
1.77475	5.00452	0

## Sheet: Fig 8 Sensing distance
Speed,VL	Sense ability, DL
cm/s	BL
1.27774	0.13214
1.44253	0.15848
1.52463	0.19773
1.77324	0.1261
2.09516	0.19192
2.17011	0.14555
2.22648	0.1769
2.295	0.12945
2.33	0.17299
2.35073	0.22065
2.52356	0.19059
2.54464	0.15321
2.66209	0.27267
2.757	0.22746
2.93182	0.2135
2.93736	0.22119
2.97272	0.18283
3.15423	0.22208
3.54411	0.11598
4.3	0.26511
4.79828	0.3231

## Sheet: Fig 10
Surface location(BL)	Cp	Surface location(BL)	Cp	Surface location(BL)	Cp	Surface location(BL)	Cp
	S. rhinocerous		S. angustiporus		Hassan(1992a)		Windsor (2010a)
0.01	-0.85669	0.01	-0.56188	0.01	-0.17955	0.01	-0.15289
0.02	-0.21379	0.02	-0.13479	0.02	-0.08369	0.02	-0.47417
0.03	-0.05885	0.03	-0.05907	0.03	-0.06479	0.03	-0.15733
0.04	-0.01142	0.04	-0.06504	0.04	-0.03488	0.04	-0.1084
0.05	0.02618	0.05	-0.01995	0.05	-0.04914	0.05	-0.07225
0.06	0.03208	0.06	-0.01365	0.06	-0.01506	0.06	-0.05592
0.07	0.03807	0.07	-0.03191	0.07	-0.00595	0.07	-0.0255
0.08	0.04707	0.08	-0.03376	0.08	-0.01341	0.08	-0.02164
0.09	0.05578	0.09	-0.02253	0.09	-0.01025	0.09	-0.01847
0.1	0.03912	0.1	-0.01791	0.1	-0.00224	0.1	-0.01149
0.11	0.02799	0.11	-0.0267	0.11	-0.00129	0.11	-0.01113
0.12	0.03327	0.12	-0.02707	0.12	-0.00068113	0.12	-0.00395
0.13	0.03943	0.13	-0.01956	0.13	0.00168	0.13	-0.00479
0.14	0.03566	0.14	-0.01391	0.14	0.00156	0.14	-0.00406
0.15	0.0365	0.15	-0.01659	0.15	0.00371	0.15	-0.00101
0.16	0.03945	0.16	-0.02493	0.16	0.01106	0.16	-0.000533688
0.17	0.00641	0.17	-0.03036	0.17	0.00703	0.17	-0.0013
0.18	-0.06764	0.18	-0.03059	0.18	5.46678e-05	0.18	-0.00143
0.19	-0.16331	0.19	-0.036	0.19	0.00713	0.19	-0.000430138
0.2	-0.16871	0.2	-0.04655	0.2	0.00541	0.2	6.12307e-05
0.21	-0.09689	0.21	-0.05233	0.21	0.00994	0.21	0.00124
0.22	-0.05621	0.22	-0.02998	0.22	0.01772	0.22	0.0011
0.23	-0.07632	0.23	-0.01208	0.23	0.00819	0.23	-0.000185503
0.24	-0.04512	0.24	-0.0071	0.24	0.00288	0.24	-0.000268174
0.25	-0.01053	0.25	0.00905	0.25	0.00682	0.25	0.00263
0.26	0.01707	0.26	0.00721	0.26	0.01098	0.26	0.00382
0.27	0.03143	0.27	0.00225	0.27	0.01241	0.27	0.00148
0.28	0.02599	0.28	-0.00246	0.28	0.0126	0.28	-0.00122
0.29	0.02078	0.29	-0.00375	0.29	0.00449	0.29	0.00289
0.3	0.02155	0.3	-0.00408	0.3	0.00507	0.3	0.0048
0.31	0.01993	0.31	-0.00443	0.31	0.01004	0.31	3.29583e-05
0.32	0.00462	0.32	-0.00321	0.32	0.00717	0.32	-0.00225
0.33	0.00363	0.33	-0.000854579	0.33	0.01026	0.33	0.0017
0.34	-0.00156	0.34	0.00299	0.34	0.00791	0.34	0.00308
0.35	-0.00296	0.35	0.00595	0.35	0.00932	0.35	0.002
0.36	0.000308469	0.36	0.00503	0.36	0.00769	0.36	8.47958e-05
0.37	0.00395	0.37	0.00498	0.37	0.00616	0.37	-0.000929587
0.38	0.00483	0.38	0.00479	0.38	0.00856	0.38	0.000307549
0.39	0.00498	0.39	0.00429	0.39	0.00595	0.39	0.00398
0.4	0.00717	0.4	0.00408	0.4	0.01104	0.4	0.00442
0.41	0.00455	0.41	0.00388	0.41	0.00988	0.41	0.0032
0.42	0.00419	0.42	0.00345	0.42	0.00714	0.42	0.00338
0.43	0.00315	0.43	0.0036	0.43	0.0051	0.43	0.00433
0.44	0.00249	0.44	0.00478	0.44	0.00385	0.44	0.00495
0.45	0.00193	0.45	0.00662	0.45	0.00393	0.45	0.00358
0.46	0.00121	0.46	0.00633	0.46	0.0075	0.46	0.00215
0.47	0.00196	0.47	0.00511	0.47	0.00542	0.47	0.00161
0.48	0.00402	0.48	0.00463	0.48	0.00248	0.48	0.000568432
0.49	0.00596	0.49	0.00412	0.49	0.00307	0.49	0.000101306
0.5	0.0051	0.5	0.00393	0.5	0.00423	0.5	0.000827091
0.51	0.00466	0.51	0.00437	0.51	0.00596	0.51	0.00296
0.52	0.00595	0.52	0.00525	0.52	0.00609	0.52	0.0055
0.53	0.00714	0.53	0.00528	0.53	0.00486	0.53	0.00499
0.54	0.00524	0.54	0.00466	0.54	0.00406	0.54	0.00264
0.55	0.00419	0.55	0.0054	0.55	0.00313	0.55	0.000273758
0.56	0.00374	0.56	0.00715	0.56	0.00117	0.56	0.00244
0.57	0.00319	0.57	0.00596	0.57	7.44559e-05	0.57	0.00337
0.58	0.00377	0.58	0.00622	0.58	0.00213	0.58	0.000422169
0.59	0.00451	0.59	0.00653	0.59	0.00476	0.59	-3.49198e-05
0.6	0.0043	0.6	0.00612	0.6	0.00324	0.6	0.00045017
0.61	0.00439	0.61	0.00547	0.61	0.003	0.61	0.00179
0.62	0.00495	0.62	0.00566	0.62	0.005	0.62	0.00411
0.63	0.00471	0.63	0.00571	0.63	0.00447	0.63	0.00759
0.64	0.00301	0.64	0.00495	0.64	0.00112	0.64	0.00665
0.65	0.00252	0.65	0.00373	0.65	0.000222266	0.65	0.00181
0.66	0.00346	0.66	0.00276	0.66	0.000541275	0.66	0.00149
0.67	0.00376	0.67	0.00305	0.67	0.000693445	0.67	0.00179
0.68	0.00286	0.68	0.00379	0.68	0.000885428	0.68	0.00169
0.69	0.00249	0.69	0.00411	0.69	0.00108	0.69	0.00112
0.7	0.00234	0.7	0.00378	0.7	0.00116	0.7	0.000616153
0.71	0.00196	0.71	0.00344	0.71	0.000938299	0.71	0.000535587
0.72	0.00147	0.72	0.00334	0.72	0.000103982	0.72	0.00083427
0.73	0.00189	0.73	0.00325	0.73	0.000475859	0.73	0.00123
0.74	0.00201	0.74	0.00191	0.74	0.00246	0.74	0.00145
0.75	0.00146	0.75	0.00036004	0.75	0.00397	0.75	0.00137
0.76	0.00161	0.76	8.47775e-05	0.76	-0.00471	0.76	0.0011
0.77	0.00262	0.77	0.00107	0.77	-0.00633	0.77	0.000698955
0.78	0.00381	0.78	0.00151	0.78	-0.00311	0.78	0.000371118
0.79	0.00357	0.79	0.00066747	0.79	-0.0027	0.79	0.000226764
0.8	0.00165	0.8	-0.000376962	0.8	-0.00168	0.8	0.000266345
0.81	0.000738515	0.81	-0.000994275	0.81	0.000172694	0.81	0.000422307
0.82	0.00122	0.82	-0.0013	0.82	0.000826232	0.82	0.000574424
0.83	0.00303	0.83	-0.00147	0.83	0.000316493	0.83	0.000710299
0.84	0.00392	0.84	-0.000769414	0.84	-0.000299032	0.84	0.000815888
0.85	0.00283	0.85	-0.000232403	0.85	-0.000581175	0.85	0.000822045
0.86	0.00336	0.86	-0.00059402	0.86	-0.000565151	0.86	0.000724905
0.87	0.00394	0.87	-0.00129	0.87	-0.000583421	0.87	0.000749
0.88	0.00361	0.88	-0.00167	0.88	-0.00188	0.88	0.00102
0.89	0.00339	0.89	-0.00132	0.89	-0.00504	0.89	0.00144
0.9	0.00348	0.9	0.000201392	0.9	-0.00698	0.9	0.00195
0.91	0.00374	0.91	0.00165	0.91	-0.00271	0.91	0.00209
0.92	0.00384	0.92	0.00223	0.92	9.68276e-05	0.92	0.00108
0.93	0.00366	0.93	0.00224	0.93	-4.81494e-05	0.93	-0.000361004
0.94	0.00352	0.94	0.00199	0.94	-0.00202	0.94	-0.000888238
0.95	0.00366	0.95	0.00157	0.95	-0.00188	0.95	-0.000447959
0.96	0.00316	0.96	0.000308633	0.96	-0.00149	0.96	0.00035653
0.97	0.00199	0.97	-0.00227	0.97	-0.00437	0.97	0.00103
0.98	0.000433826	0.98	-0.00655	0.98	-0.00495	0.98	0.000782238
0.99	-0.0015	0.99	-0.01203	0.99	-0.00157	0.99	-0.000565754
1	-0.00382	1	-0.01832	1	-0.00177	1	-0.00301
