# Supplementary material for: Swimming behavior and hydrodynamics of the Chinese cavefish Sinocyclocheilus rhinocerous and a possible role of its head horn structure
Source: PLoS One. 2022 Jul 25;17(7):e0270967. doi: 10.1371/journal.pone.0270967 (PMC9312365; doi:10.1371/journal.pone.0270967)
Supplement: S2 File — (ZIP) [file pone.0270967.s005.zip]

Archive with 162 entries (122 files):
- Code share with PlosOne/
- Code share with PlosOne/YDLL-master/
- Code share with PlosOne/YDLL-master/.gitignore
- Code share with PlosOne/YDLL-master/README.md
- Code share with PlosOne/YDLL-master/TA.md
- Code share with PlosOne/YDLL-master/setup.py
- Code share with PlosOne/YDLL-master/src/
- Code share with PlosOne/YDLL-master/src/__init__.py
- Code share with PlosOne/YDLL-master/src/backends/
- Code share with PlosOne/YDLL-master/src/backends/__init__.py
- Code share with PlosOne/YDLL-master/src/backends/__pycache__/
- Code share with PlosOne/YDLL-master/src/backends/__pycache__/__init__.cpython-37.pyc
- Code share with PlosOne/YDLL-master/src/backends/pytorch/
- Code share with PlosOne/YDLL-master/src/backends/pytorch/__init__.py
- Code share with PlosOne/YDLL-master/src/backends/pytorch/__pycache__/
- Code share with PlosOne/YDLL-master/src/backends/pytorch/__pycache__/__init__.cpython-37.pyc
- Code share with PlosOne/YDLL-master/src/backends/pytorch/custom_loss_funcs/
- Code share with PlosOne/YDLL-master/src/backends/pytorch/custom_loss_funcs/__init__.py
- Code share with PlosOne/YDLL-master/src/backends/pytorch/custom_loss_funcs/mse_tv.py
- Code share with PlosOne/YDLL-master/src/backends/pytorch/custom_ops/
- Code share with PlosOne/YDLL-master/src/backends/pytorch/custom_ops/__init__.py
- Code share with PlosOne/YDLL-master/src/backends/pytorch/custom_ops/__pycache__/
- Code share with PlosOne/YDLL-master/src/backends/pytorch/custom_ops/__pycache__/__init__.cpython-37.pyc
- Code share with PlosOne/YDLL-master/src/backends/pytorch/custom_ops/ct/
- Code share with PlosOne/YDLL-master/src/backends/pytorch/custom_ops/ct/__init__.py
- Code share with PlosOne/YDLL-master/src/backends/pytorch/custom_ops/ct/__pycache__/
- Code share with PlosOne/YDLL-master/src/backends/pytorch/custom_ops/ct/__pycache__/__init__.cpython-37.pyc
- Code share with PlosOne/YDLL-master/src/backends/pytorch/custom_ops/ct/cbct2d/
- Code share with PlosOne/YDLL-master/src/backends/pytorch/custom_ops/ct/cbct2d/__init__.py
- Code share with PlosOne/YDLL-master/src/backends/pytorch/custom_ops/ct/cbct2d/cbct2d.egg-info/
- Code share with PlosOne/YDLL-master/src/backends/pytorch/custom_ops/ct/cbct2d/cbct2d.egg-info/PKG-INFO
- Code share with PlosOne/YDLL-master/src/backends/pytorch/custom_ops/ct/cbct2d/cbct2d.egg-info/SOURCES.txt
- Code share with PlosOne/YDLL-master/src/backends/pytorch/custom_ops/ct/cbct2d/cbct2d.egg-info/dependency_links.txt
- Code share with PlosOne/YDLL-master/src/backends/pytorch/custom_ops/ct/cbct2d/cbct2d.egg-info/top_level.txt
- Code share with PlosOne/YDLL-master/src/backends/pytorch/custom_ops/ct/cbct2d/cbct2d_cuda.cpp
- Code share with PlosOne/YDLL-master/src/backends/pytorch/custom_ops/ct/cbct2d/cbct2d_cuda_kernel.cu
- Code share with PlosOne/YDLL-master/src/backends/pytorch/custom_ops/ct/cbct2d/projector.py
- Code share with PlosOne/YDLL-master/src/backends/pytorch/custom_ops/ct/cbct2d/setup.py
- Code share with PlosOne/YDLL-master/src/backends/pytorch/custom_ops/ct/ct_util.py
- Code share with PlosOne/YDLL-master/src/backends/pytorch/custom_ops/ct/denoising2d/
- Code share with PlosOne/YDLL-master/src/backends/pytorch/custom_ops/ct/denoising2d/__init__.py
- Code share with PlosOne/YDLL-master/src/backends/pytorch/custom_ops/ct/denoising2d/denoising2d_tv.cpp
- Code share with PlosOne/YDLL-master/src/backends/pytorch/custom_ops/ct/denoising2d/denoising2d_tv_kernel.cu
- Code share with PlosOne/YDLL-master/src/backends/pytorch/custom_ops/ct/denoising2d/setup.py
- Code share with PlosOne/YDLL-master/src/backends/pytorch/custom_ops/ct/fbp2d/
- Code share with PlosOne/YDLL-master/src/backends/pytorch/custom_ops/ct/fbp2d/__init__.py
- Code share with PlosOne/YDLL-master/src/backends/pytorch/custom_ops/ct/fbp2d/__pycache__/
- Code share with PlosOne/YDLL-master/src/backends/pytorch/custom_ops/ct/fbp2d/__pycache__/__init__.cpython-37.pyc
- Code share with PlosOne/YDLL-master/src/backends/pytorch/custom_ops/ct/fbp2d/__pycache__/projector.cpython-37.pyc
- Code share with PlosOne/YDLL-master/src/backends/pytorch/custom_ops/ct/fbp2d/fbp2d.cpp
- Code share with PlosOne/YDLL-master/src/backends/pytorch/custom_ops/ct/fbp2d/fbp2d_kernel.cu
- Code share with PlosOne/YDLL-master/src/backends/pytorch/custom_ops/ct/fbp2d/projector.py
- Code share with PlosOne/YDLL-master/src/backends/pytorch/custom_ops/ct/fbp2d/setup.py
- Code share with PlosOne/YDLL-master/src/backends/pytorch/custom_ops/pet/
- Code share with PlosOne/YDLL-master/src/backends/pytorch/custom_ops/pet/__init__.py
- Code share with PlosOne/YDLL-master/src/backends/pytorch/custom_ops/pet/pet3d_cuda.cpp
- Code share with PlosOne/YDLL-master/src/backends/pytorch/custom_ops/pet/pet3d_cuda_kernel.cu.cc
- Code share with PlosOne/YDLL-master/src/backends/pytorch/custom_ops/pet/projector.py
- Code share with PlosOne/YDLL-master/src/backends/pytorch/custom_ops/pet/setup.py
- Code share with PlosOne/YDLL-master/src/backends/pytorch/custom_ops/test/
- Code share with PlosOne/YDLL-master/src/backends/pytorch/custom_ops/test/README.md
- Code share with PlosOne/YDLL-master/src/backends/pytorch/custom_ops/test/__init__.py
- Code share with PlosOne/YDLL-master/src/backends/pytorch/custom_ops/test/cpp_lltm.py
- Code share with PlosOne/YDLL-master/src/backends/pytorch/custom_ops/test/lltm_cuda.cpp
- Code share with PlosOne/YDLL-master/src/backends/pytorch/custom_ops/test/lltm_cuda_kernel.cu
- Code share with PlosOne/YDLL-master/src/backends/pytorch/custom_ops/test/setup.py
- Code share with PlosOne/YDLL-master/src/backends/pytorch/custom_ops/test/simple.py
- Code share with PlosOne/YDLL-master/src/backends/pytorch/custom_ops/test/simple_case_cuda.cpp
- Code share with PlosOne/YDLL-master/src/backends/pytorch/custom_ops/test/simple_case_kernel.cu
- Code share with PlosOne/YDLL-master/src/backends/pytorch/custom_ops/test/simple_test.py
- Code share with PlosOne/YDLL-master/src/backends/pytorch/custom_ops/test/test.py
- Code share with PlosOne/YDLL-master/src/backends/pytorch/models/
- Code share with PlosOne/YDLL-master/src/backends/pytorch/models/__init__.py
- Code share with PlosOne/YDLL-master/src/backends/pytorch/models/__pycache__/
- Code share with PlosOne/YDLL-master/src/backends/pytorch/models/__pycache__/__init__.cpython-37.pyc
- Code share with PlosOne/YDLL-master/src/backends/pytorch/models/__pycache__/ct.cpython-37.pyc
- Code share with PlosOne/YDLL-master/src/backends/pytorch/models/__pycache__/dense.cpython-37.pyc
- Code share with PlosOne/YDLL-master/src/backends/pytorch/models/__pycache__/model.cpython-37.pyc
- Code share with PlosOne/YDLL-master/src/backends/pytorch/models/__pycache__/residual.cpython-37.pyc
- Code share with PlosOne/YDLL-master/src/backends/pytorch/models/ct.py
- Code share with PlosOne/YDLL-master/src/backends/pytorch/models/dense.py
- Code share with PlosOne/YDLL-master/src/backends/pytorch/models/inception.py
- Code share with PlosOne/YDLL-master/src/backends/pytorch/models/model.py
- Code share with PlosOne/YDLL-master/src/backends/pytorch/models/residual.py
- Code share with PlosOne/YDLL-master/src/backends/pytorch/networks/
- Code share with PlosOne/YDLL-master/src/backends/pytorch/networks/__init__.py
- Code share with PlosOne/YDLL-master/src/backends/pytorch/networks/__pycache__/
- Code share with PlosOne/YDLL-master/src/backends/pytorch/networks/__pycache__/__init__.cpython-37.pyc
- Code share with PlosOne/YDLL-master/src/backends/pytorch/networks/__pycache__/dncnn.cpython-37.pyc
- Code share with PlosOne/YDLL-master/src/backends/pytorch/networks/__pycache__/seg.cpython-37.pyc
- Code share with PlosOne/YDLL-master/src/backends/pytorch/networks/ct.py
- Code share with PlosOne/YDLL-master/src/backends/pytorch/networks/dncnn.py
- Code share with PlosOne/YDLL-master/src/backends/pytorch/networks/gan.py
- Code share with PlosOne/YDLL-master/src/backends/pytorch/networks/seg.py
- Code share with PlosOne/YDLL-master/src/backends/pytorch/networks/sino.py
- Code share with PlosOne/YDLL-master/src/backends/pytorch/trainers/
- Code share with PlosOne/YDLL-master/src/backends/pytorch/trainers/__init__.py
- Code share with PlosOne/YDLL-master/src/backends/pytorch/trainers/__pycache__/
- Code share with PlosOne/YDLL-master/src/backends/pytorch/trainers/__pycache__/__init__.cpython-37.pyc
- Code share with PlosOne/YDLL-master/src/backends/pytorch/trainers/__pycache__/psnr.cpython-37.pyc
- Code share with PlosOne/YDLL-master/src/backends/pytorch/trainers/__pycache__/ssim.cpython-37.pyc
- Code share with PlosOne/YDLL-master/src/backends/pytorch/trainers/__pycache__/trainer.cpython-37.pyc
- Code share with PlosOne/YDLL-master/src/backends/pytorch/trainers/psnr.py
- Code share with PlosOne/YDLL-master/src/backends/pytorch/trainers/ssim.py
- Code share with PlosOne/YDLL-master/src/backends/pytorch/trainers/trainer.py
- Code share with PlosOne/YDLL-master/src/backends/pytorch/utils/
- Code share with PlosOne/YDLL-master/src/backends/pytorch/utils/__init__.py
- Code share with PlosOne/YDLL-master/src/backends/pytorch/utils/util.py
- Code share with PlosOne/YDLL-master/src/backends/tf/
- Code share with PlosOne/YDLL-master/src/backends/tf/custom_ops/
- Code share with PlosOne/YDLL-master/src/backends/tf/custom_ops/Atx_cbct2d.cu.cc
- Code share with PlosOne/YDLL-master/src/backends/tf/custom_ops/Ax_cbct2d.cu.cc
- Code share with PlosOne/YDLL-master/src/backends/tf/custom_ops/BUILD
- Code share with PlosOne/YDLL-master/src/backends/tf/custom_ops/ct2d.cc
- Code share with PlosOne/YDLL-master/src/backends/tf/custom_ops/ct2d.cu.cc
- Code share with PlosOne/YDLL-master/src/backends/tf/custom_ops/ct2d_revise.cc
- Code share with PlosOne/YDLL-master/src/backends/tf/custom_ops/ct2d_revise.cu.cc
- Code share with PlosOne/YDLL-master/src/backends/tf/custom_ops/fbp_l_gpu.cu.cc
- Code share with PlosOne/YDLL-master/src/backends/tf/custom_ops/zero_out.cc
- Code share with PlosOne/YDLL-master/src/backends/tf/layers.py
- Code share with PlosOne/YDLL-master/src/backends/tf/main.py
- Code share with PlosOne/YDLL-master/src/backends/tf/networks.py
- Code share with PlosOne/YDLL-master/src/backends/tf/recon/
- Code share with PlosOne/YDLL-master/src/backends/tf/recon/__init__.py
- Code share with PlosOne/YDLL-master/src/backends/tf/recon/ct_op.py
- Code share with PlosOne/YDLL-master/src/backends/tf/recon/ct_util.py
- Code share with PlosOne/YDLL-master/src/backends/tf/recon/tfop_test.py
- Code share with PlosOne/YDLL-master/src/backends/tf/test/
- Code share with PlosOne/YDLL-master/src/backends/tf/test/__init__.py
- Code share with PlosOne/YDLL-master/src/backends/tf/trainer.py
- Code share with PlosOne/YDLL-master/src/backends/tf/utils.py
- Code share with PlosOne/YDLL-master/src/cli/
- Code share with PlosOne/YDLL-master/src/cli/__init__.py
- Code share with PlosOne/YDLL-master/src/cli/experiment.py
- Code share with PlosOne/YDLL-master/src/cli/main.py
- Code share with PlosOne/YDLL-master/src/evaluate.py
- Code share with PlosOne/YDLL-master/src/limit_view_reproj.py
- Code share with PlosOne/YDLL-master/src/log/
- Code share with PlosOne/YDLL-master/src/log/pytorch/
- Code share with PlosOne/YDLL-master/src/output/
- Code share with PlosOne/YDLL-master/src/postprocess/
- Code share with PlosOne/YDLL-master/src/postprocess/__init__.py
- Code share with PlosOne/YDLL-master/src/postprocess/evaluation.py
- Code share with PlosOne/YDLL-master/src/preprocess/
- Code share with PlosOne/YDLL-master/src/preprocess/ct.py
- Code share with PlosOne/YDLL-master/src/preprocess/prepare/
- Code share with PlosOne/YDLL-master/src/preprocess/prepare/__init__.py
- Code share with PlosOne/YDLL-master/src/preprocess/prepare/__pycache__/
- Code share with PlosOne/YDLL-master/src/preprocess/prepare/__pycache__/__init__.cpython-37.pyc
- Code share with PlosOne/YDLL-master/src/preprocess/prepare/__pycache__/data.cpython-37.pyc
- Code share with PlosOne/YDLL-master/src/preprocess/prepare/data.py
- Code share with PlosOne/YDLL-master/src/preprocess/prepare.py
- Code share with PlosOne/YDLL-master/src/ray_fish.py
- Code share with PlosOne/YDLL-master/src/test_collection.py
- Code share with PlosOne/YDLL-master/src/test_models.py
- Code share with PlosOne/YDLL-master/src/test_networks.py
- Code share with PlosOne/YDLL-master/src/test_ops.py
- Code share with PlosOne/jupyter/
- Code share with PlosOne/jupyter/fish_seg/
- Code share with PlosOne/jupyter/fish_seg/draft.ipynb
- Code share with PlosOne/jupyter/fish_seg/fish_seg.ipynb
- Code share with PlosOne/preprocess.py
