# Supplementary material for: Swimming behavior and hydrodynamics of the Chinese cavefish Sinocyclocheilus rhinocerous and a possible role of its head horn structure
Source: PLoS One. 2022 Jul 25;17(7):e0270967. doi: 10.1371/journal.pone.0270967 (PMC9312365; doi:10.1371/journal.pone.0270967)
Supplement: S2 File — (ZIP) [file pone.0270967.s005.zip › Code share with PlosOne/YDLL-master/README.md]

# DL library

DL code collections for various tasks.

## For CBCT experiments, we have three steps to go.

- Generate the raw data: this step generates the projection and reconstruction images from the exist CT images. See `generate_data.py` for details.

- Make the datasets: this step samples the corresponding images above and create the training and testing set. See datasample_test in `test_collection.py` for details.
  
- Training: this step start the DL process. See `limit_view_ct.py` for example. 
