# Supplementary material for: Swimming behavior and hydrodynamics of the Chinese cavefish Sinocyclocheilus rhinocerous and a possible role of its head horn structure
Source: PLoS One. 2022 Jul 25;17(7):e0270967. doi: 10.1371/journal.pone.0270967 (PMC9312365; doi:10.1371/journal.pone.0270967)
Supplement: S2 File — (ZIP) [file pone.0270967.s005.zip › Code share with PlosOne/YDLL-master/TA.md]

# Nedical MC Simulation Platform 

- To make the MC simulation platform easy to use, we propose to build a **universal modeling library** in Python to describe configurations of scanners (for instance, PET/SPECT/CT), phantom geometries, and all other simulation related objects. These descriptions are then transferred to **data files** used by currently existing simulation engines such as Geant4.

- Tasks: (not for online submission, only for discussion.)
  1. Understand medical imaging and Monte Carlo simulation.
  2. Learn to describe simulation parameters in Python.
  3. Build a **GUI** to input simulation parameters using **Angular**.
  4. Implement **3D visualization** of some parameters using **three.js**.
  5. Transfer parameters to **input files** for simulation engines using Python.

- To accelerate MC simulations, we propose a **containerized distributed computing platform** that exploits the parallel nature of MC simulations and would provide nearly linear scalability on HPC cluster or cloud.
  
- Tasks:
  1. Develop task schedule service with enhanced resource management, easy-to-use **RESTful API**, and error handling dedicated to MC simulation based on **SLURM or Kubernetes**.
  2. Design a database for input/output files, intermediate result cache, CLI utilities (abstracted as operators) based on **PostgreSQL**. (文件数据库)
  3. Develop an extensible **task description library** using **reactive extension**, and its integration to task schedule service.
  4. Wrap for **easy deployment** using spack and build docker images.
  5. Add basic integrations for **post simulation analysis tools**, including statistics of simulation result, basic reconstruction utilities, and etc.
