# Supplementary material for: Swimming behavior and hydrodynamics of the Chinese cavefish Sinocyclocheilus rhinocerous and a possible role of its head horn structure
Source: PLoS One. 2022 Jul 25;17(7):e0270967. doi: 10.1371/journal.pone.0270967 (PMC9312365; doi:10.1371/journal.pone.0270967)
Supplement: S2 File — (ZIP) [file pone.0270967.s005.zip › Code share with PlosOne/YDLL-master/setup.py]

from setuptools import setup, find_packages
setup(
    name = "YDLL",
    version = "0.0.1",
    keywords = ("deep learning", "medical imaging"),

    url = "https://github.com/chengaoyu/YDLL",
    author= "chengaoyu",
    author_email = "chengaoyu2013@gmail.com",
    packages = find_packages(),
)
