# Supplementary material for: Swimming behavior and hydrodynamics of the Chinese cavefish Sinocyclocheilus rhinocerous and a possible role of its head horn structure
Source: PLoS One. 2022 Jul 25;17(7):e0270967. doi: 10.1371/journal.pone.0270967 (PMC9312365; doi:10.1371/journal.pone.0270967)
Supplement: S2 File — (ZIP) [file pone.0270967.s005.zip › Code share with PlosOne/YDLL-master/src/backends/pytorch/custom_loss_funcs/mse_tv.py]

import torch
import torch.nn as nn
import torch.nn.functional as func
import numpy as np


class MseTvLoss(nn.Module):
    '''
    A loss function combines the mean square error and L1 norm error.
    '''

    def __init__(self, beta):
        super(MseTvLoss, self).__init__()
        self.mse = nn.MSELoss(reduction='sum')
        self.l1 = nn.L1Loss()
        self.beta = beta

    def forward(self, x, y):
        mse_loss = self.mse(x, y)
        l1_loss = self.l1(x, y)
        loss_sum = mse_loss+self.beta*l1_loss
        return loss_sum

class MseMultiLoss(nn.Module):
    def __init__(self, factors:list, device):
        super(MseMultiLoss,self).__init__()
        self.mse = nn.MSELoss(reduction = 'sum')
        self.factors = nn.ParameterList([nn.Parameter(torch.tensor(np.array(
            [factors[i]]), device=device, dtype=torch.float, requires_grad=False)) for i in range(len(factors))])
    
    def forward(self, x_list:list, y_list:list):
        loss0 = self.mse(x_list[0], y_list[0])
        loss1 = self.mse(x_list[1], y_list[1])
        # print("x loss", loss0)
        # print("y loss", loss1)
        return self.factors[0]*loss0+self.factors[1]*loss1


class DerivativeMseTvLoss(nn.Module):
    '''
    A loss function combines the mean square error and the derivative mean square error.
    '''

    def __init__(self, beta: np.float32, device):
        super(DerivativeMseTvLoss, self).__init__()
        self.mse = nn.MSELoss(reduction='sum')
        self.beta = nn.Parameter(
            torch.tensor(np.array([beta]), device=device, dtype=torch.float, requires_grad=False))

    def _tensor_size(self, t):
        return t.size()[1]*t.size()[2]*t.size()[3]

    def _compute_tv_gradient(self, x, y):
        diff = x - y
        h_diff = diff.size()[2]
        w_diff = diff.size()[3]
        # print(f'size:{diff.size()[0]} {h_diff}, {w_diff}')
        # count_h = self._tensor_size(diff[:,:,1:,:])
        # count_w = self._tensor_size(diff[:,:,:,1:])
        h_tv = torch.pow((diff[:, :, 1:, :]-diff[:, :, :h_diff-1, :]), 2).sum()
        w_tv = torch.pow((diff[:, :, :, 1:]-diff[:, :, :, :w_diff-1]), 2).sum()
        return h_tv + w_tv

    def forward(self, x: torch.tensor, y: torch.tensor):
        mse_loss = self.mse(x, y)
        # print('mse:',mse_loss.detach().cpu().numpy())
        dmse_loss = self._compute_tv_gradient(x, y)
        loss_sum = mse_loss + self.beta*dmse_loss
        # print('dmse',dmse_loss.detach().cpu().numpy())
        return loss_sum


class SpatialWeightedMseLoss(nn.Module):
    '''A loss function which multiply a spatial map onto the x and y tensors.
    '''
    def __init__(self, spatial_map: np.ndarray, device):
        super(SpatialWeightedMseLoss, self).__init__()
        self.mse = nn.MSELoss(reduction='sum')
        self.spatial_map = nn.Parameter(torch.tensor(
            np.array(spatial_map), device=device, dtype=torch.float, requires_grad=False))

    def forward(self, x:torch.tensor,y:torch.tensor):
        sp_x = torch.mul(self.spatial_map, x)
        sp_y = torch.mul(self.spatial_map, y)
        loss = self.mse(sp_x, sp_y)
        return loss
