# Supplementary material for: Swimming behavior and hydrodynamics of the Chinese cavefish Sinocyclocheilus rhinocerous and a possible role of its head horn structure
Source: PLoS One. 2022 Jul 25;17(7):e0270967. doi: 10.1371/journal.pone.0270967 (PMC9312365; doi:10.1371/journal.pone.0270967)
Supplement: S2 File — (ZIP) [file pone.0270967.s005.zip › Code share with PlosOne/YDLL-master/src/backends/pytorch/custom_ops/ct/cbct2d/cbct2d.egg-info/SOURCES.txt]

cbct2d_cuda.cpp
cbct2d_cuda_kernel.cu
setup.py
cbct2d.egg-info/PKG-INFO
cbct2d.egg-info/SOURCES.txt
cbct2d.egg-info/dependency_links.txt
cbct2d.egg-info/top_level.txt
