# Supplementary material for: Swimming behavior and hydrodynamics of the Chinese cavefish Sinocyclocheilus rhinocerous and a possible role of its head horn structure
Source: PLoS One. 2022 Jul 25;17(7):e0270967. doi: 10.1371/journal.pone.0270967 (PMC9312365; doi:10.1371/journal.pone.0270967)
Supplement: S2 File — (ZIP) [file pone.0270967.s005.zip › Code share with PlosOne/YDLL-master/src/backends/pytorch/custom_ops/ct/cbct2d/cbct2d_cuda.cpp]

#include <torch/extension.h>
#include <vector>

// cuda forward declarations

torch::Tensor cbct2d_cuda_project_batchs(
    torch::Tensor image_batchs,
    torch::Tensor cos_phi,
    torch::Tensor sin_phi,
    int grid_x,
    int grid_y,
    torch::Tensor grid,
    torch::Tensor bound,
    torch::Tensor voxsize,
    int grid_det,
    torch::Tensor bound_det,
    float voxsize_det,
    int nb_views,
    int nv_block,
    float src_ori_dist,
    float ori_det_dist);

torch::Tensor cbct2d_cuda_backproject_batchs(
    torch::Tensor projection_batchs,
    torch::Tensor cos_phi,
    torch::Tensor sin_phi,
    int grid_x,
    int grid_y,
    torch::Tensor grid,
    torch::Tensor bound,
    torch::Tensor voxsize,
    int grid_det,
    torch::Tensor bound_det,
    float voxsize_det,
    int nb_views,
    int nv_block,
    float src_ori_dist,
    float ori_det_dist);

torch::Tensor cbct2d_cuda_backproject_batchs_match(
    torch::Tensor projection_batchs,
    torch::Tensor cos_phi,
    torch::Tensor sin_phi,
    int grid_x,
    int grid_y,
    torch::Tensor grid,
    torch::Tensor bound,
    torch::Tensor voxsize,
    int grid_det,
    torch::Tensor bound_det,
    float voxsize_det,
    int nb_views,
    int nv_block,
    float src_ori_dist,
    float ori_det_dist);

// following ops are based on sparse matrix multiplication.
torch::Tensor cbct2d_cuda_atxs_batchs(
    torch::Tensor projection_batchs,
    torch::Tensor i_index,
    torch::Tensor p_index,
    torch::Tensor matrix_value,
    int grid_x, int grid_y,
    int grid_det, int nb_views);

torch::Tensor cbct2d_cuda_axs_batchs(
    torch::Tensor image_batchs,
    torch::Tensor i_index,
    torch::Tensor p_index,
    torch::Tensor matrix_value,
    int grid_x, int grid_y,
    int grid_det, int nb_views);

torch::Tensor cbct2d_cuda_fbpt_batchs(
    torch::Tensor image_batchs,
    torch::Tensor i_index,
    torch::Tensor p_index,
    torch::Tensor matrix_value,
    torch::Tensor filter_g,
    int grid_x, int grid_y,
    int grid_det, int nb_views,
    torch::Tensor bound_det,
    float voxsize_det,
    float src_det_dist);

torch::Tensor cbct2d_cuda_fbp_batchs(
    torch::Tensor projection_batchs,
    torch::Tensor i_index,
    torch::Tensor p_index,
    torch::Tensor matrix_value,
    torch::Tensor filter_g,
    int grid_x, int grid_y,
    int grid_det, int nb_views,
    torch::Tensor bound_det,
    float voxsize_det,
    float src_det_dist);

#define CHECK_CUDA(x) AT_ASSERTM(x.type().is_cuda(), #x " must be a CUDA tensor")
#define CHECK_CONTIGUOUS(x) AT_ASSERTM(x.is_contiguous(), #x " must be contiguous")
#define CHECK_INPUT(x) \
    CHECK_CUDA(x);     \
    CHECK_CONTIGUOUS(x)

torch::Tensor cbct2d_project(
    torch::Tensor image_batchs,
    torch::Tensor cos_phi,
    torch::Tensor sin_phi,
    int grid_x,
    int grid_y,
    torch::Tensor grid,
    torch::Tensor bound,
    torch::Tensor voxsize,
    int grid_det,
    torch::Tensor bound_det,
    float voxsize_det,
    int nb_views,
    int nv_block,
    float src_ori_dist,
    float ori_det_dist)
{
    // printf("get here0\n");
    CHECK_INPUT(image_batchs);
    CHECK_INPUT(cos_phi);
    CHECK_INPUT(sin_phi);
    CHECK_INPUT(grid);
    CHECK_INPUT(bound);
    CHECK_INPUT(voxsize);
    CHECK_INPUT(bound_det);
    // printf("get here!\n");
    return cbct2d_cuda_project_batchs(
        image_batchs,
        cos_phi, sin_phi,
        grid_x, grid_y,
        grid, bound, voxsize,
        grid_det, bound_det, voxsize_det,
        nb_views, nv_block,
        src_ori_dist, ori_det_dist);
}

torch::Tensor cbct2d_backproject(
    torch::Tensor projection_batchs,
    torch::Tensor cos_phi,
    torch::Tensor sin_phi,
    int grid_x,
    int grid_y,
    torch::Tensor grid,
    torch::Tensor bound,
    torch::Tensor voxsize,
    int grid_det,
    torch::Tensor bound_det,
    float voxsize_det,
    int nb_views,
    int nv_block,
    float src_ori_dist,
    float ori_det_dist)
{
    CHECK_INPUT(projection_batchs);
    CHECK_INPUT(cos_phi);
    CHECK_INPUT(sin_phi);
    CHECK_INPUT(grid);
    CHECK_INPUT(bound);
    CHECK_INPUT(voxsize);
    CHECK_INPUT(bound_det);
    return cbct2d_cuda_backproject_batchs(
        projection_batchs,
        cos_phi, sin_phi,
        grid_x, grid_y,
        grid, bound, voxsize,
        grid_det, bound_det, voxsize_det,
        nb_views, nv_block,
        src_ori_dist, ori_det_dist);
}

torch::Tensor cbct2d_backproject_match(
    torch::Tensor projection_batchs,
    torch::Tensor cos_phi,
    torch::Tensor sin_phi,
    int grid_x,
    int grid_y,
    torch::Tensor grid,
    torch::Tensor bound,
    torch::Tensor voxsize,
    int grid_det,
    torch::Tensor bound_det,
    float voxsize_det,
    int nb_views,
    int nv_block,
    float src_ori_dist,
    float ori_det_dist)
{
    CHECK_INPUT(projection_batchs);
    CHECK_INPUT(cos_phi);
    CHECK_INPUT(sin_phi);
    CHECK_INPUT(grid);
    CHECK_INPUT(bound);
    CHECK_INPUT(voxsize);
    CHECK_INPUT(bound_det);
    return cbct2d_cuda_backproject_batchs_match(
        projection_batchs,
        cos_phi, sin_phi,
        grid_x, grid_y,
        grid, bound, voxsize,
        grid_det, bound_det, voxsize_det,
        nb_views, nv_block,
        src_ori_dist, ori_det_dist);
}

torch::Tensor cbct2d_axs(
    torch::Tensor image_batchs,
    torch::Tensor i_index,
    torch::Tensor p_index,
    torch::Tensor matrix_value,
    int grid_x, int grid_y,
    int grid_det, int nb_views)
{
    CHECK_INPUT(image_batchs);
    CHECK_INPUT(i_index);
    CHECK_INPUT(p_index);
    CHECK_INPUT(matrix_value);
    return cbct2d_cuda_axs_batchs(
        image_batchs,
        i_index, p_index, matrix_value,
        grid_x, grid_y,
        grid_det, nb_views);
}

torch::Tensor cbct2d_atxs(
    torch::Tensor projection_batchs,
    torch::Tensor i_index,
    torch::Tensor p_index,
    torch::Tensor matrix_value,
    int grid_x, int grid_y,
    int grid_det, int nb_views)
{
    CHECK_INPUT(projection_batchs);
    CHECK_INPUT(i_index);
    CHECK_INPUT(p_index);
    CHECK_INPUT(matrix_value);
    return cbct2d_cuda_atxs_batchs(
        projection_batchs,
        i_index, p_index, matrix_value,
        grid_x, grid_y,
        grid_det, nb_views);
}

torch::Tensor cbct2d_fbpt(
    torch::Tensor image_batchs,
    torch::Tensor i_index,
    torch::Tensor p_index,
    torch::Tensor matrix_value,
    torch::Tensor filter_g,
    int grid_x, int grid_y,
    int grid_det, int nb_views,
    torch::Tensor bound_det,
    float voxsize_det,
    float src_det_dist)
{
    CHECK_INPUT(image_batchs);
    CHECK_INPUT(i_index);
    CHECK_INPUT(p_index);
    CHECK_INPUT(matrix_value);
    CHECK_INPUT(filter_g);
    CHECK_INPUT(bound_det);
    return cbct2d_cuda_fbpt_batchs(
        image_batchs,
        i_index, p_index, matrix_value,
        filter_g,
        grid_x, grid_y,
        grid_det, nb_views,
        bound_det,
        voxsize_det,
        src_det_dist);
}

torch::Tensor cbct2d_fbp(
    torch::Tensor projection_batchs,
    torch::Tensor i_index,
    torch::Tensor p_index,
    torch::Tensor matrix_value,
    torch::Tensor filter_g,
    int grid_x, int grid_y,
    int grid_det, int nb_views,
    torch::Tensor bound_det,
    float voxsize_det,
    float src_det_dist)
{
    CHECK_INPUT(projection_batchs);
    CHECK_INPUT(i_index);
    CHECK_INPUT(p_index);
    CHECK_INPUT(matrix_value);
    CHECK_INPUT(filter_g);
    CHECK_INPUT(bound_det);
    return cbct2d_cuda_fbp_batchs(
        projection_batchs,
        i_index, p_index, matrix_value,
        filter_g,
        grid_x, grid_y,
        grid_det, nb_views,
        bound_det,
        voxsize_det,
        src_det_dist);
}

PYBIND11_MODULE(TORCH_EXTENSION_NAME, m)
{
    m.def("project", &cbct2d_project, "cbct2d project (CUDA)");
    m.def("backproject", &cbct2d_backproject_match, "cbct2d backproject (CUDA)");
    m.def("axs", &cbct2d_axs, "cbct axs(CUDA)");
    m.def("atxs", &cbct2d_atxs, "cbct atxs(CUDA)");
    m.def("fbpt", &cbct2d_fbpt, "cbct fbp transpose");
    m.def("fbp", &cbct2d_fbp, "cbct fbp");
}
