# Supplementary material for: Swimming behavior and hydrodynamics of the Chinese cavefish Sinocyclocheilus rhinocerous and a possible role of its head horn structure
Source: PLoS One. 2022 Jul 25;17(7):e0270967. doi: 10.1371/journal.pone.0270967 (PMC9312365; doi:10.1371/journal.pone.0270967)
Supplement: S2 File — (ZIP) [file pone.0270967.s005.zip › Code share with PlosOne/YDLL-master/src/backends/pytorch/custom_ops/ct/cbct2d/cbct2d_cuda_kernel.cu]

#include <ATen/ATen.h>
#include <cuda.h>
#include <cuda_runtime.h>
#include <vector>
#include <torch/extension.h>
#include <ctime>
#include <cmath>
// #include <limits>
#include <math.h>
#include <malloc.h>
// #include<string>

#define ABS(a) (a > 0 ? a : -(a))
#define max2(a, b) (a >= b ? a : b)
#define min2(a, b) (a <= b ? a : b)
#define BLOCK_SIZE_x 32
#define BLOCK_SIZE_y 32

const int GRIDDIM = 32;
const int BLOCKDIM = 1024;


#if !defined(__CUDA_ARCH__) || __CUDA_ARCH__ >= 600
#else
__device__ double atomicAdd(double *a, double b) { return b; }
#endif

texture<float> text_memory_image;
texture<float> text_memory_projection;

// copy data on GPU device.
template <typename scalar_t>
__global__ void copy_data_kernel(
    const scalar_t *from_data,
    scalar_t *to_data,
    const int width,
    const int height)
{
    int bx = blockIdx.x;
    int by = blockIdx.y;
    int tx = threadIdx.x;
    int ty = threadIdx.y;
    int iw = bx * BLOCK_SIZE_x + tx;
    int ih = by * BLOCK_SIZE_y + ty;
    if (iw < width && ih < height)
    {
        to_data[ih * width + iw] = from_data[ih * width + iw];
    }
}

// projection module
template <typename scalar_t>
__global__ void Ax_cbct2d_kernel(
    scalar_t *projection_data,
    // const scalar_t* image,
    const scalar_t *cos_phi,
    const scalar_t *sin_phi,
    const float src_ori_dist,
    const float ori_det_dist,
    const int *grid,
    const scalar_t *bound,
    const scalar_t *voxsize,
    const int grid_det,
    const scalar_t *bound_det,
    const float voxsize_det,
    const int nb_views)
{
    const int grid_x = int(grid[0]), grid_y = int(grid[1]);
    const float bound_x = float(bound[0]), bound_y = float(bound[1]);
    const float voxsize_x = float(voxsize[0]), voxsize_y = float(voxsize[1]);
    const float sample_len = min2(voxsize_x, voxsize_y) / 2;
    int i_det = blockIdx.x * blockDim.x + threadIdx.x;
    int i_view = blockIdx.y * blockDim.y + threadIdx.y;
    // printf("arrive here\n");
    if (i_det < grid_det && i_view < nb_views)
    {
        // the multi-views projection will fix the image, rotate the detector and source.
        // find the source position.
        float src_x = cos_phi[i_view] * (-src_ori_dist);
        float src_y = sin_phi[i_view] * (-src_ori_dist);

        // get the  detector pixel position.
        float a = (bound_det[i_view] + i_det) * voxsize_det;
        float det_x = cos_phi[i_view] * (ori_det_dist)-sin_phi[i_view] * a;
        float det_y = sin_phi[i_view] * (ori_det_dist) + cos_phi[i_view] * a;

        // distance of source of detector pixels.
        float diff_x = det_x - src_x;
        float diff_y = det_y - src_y;
        float src2det = sqrtf(diff_x * diff_x + diff_y * diff_y);

        float alphax = diff_x / src2det;
        float alphay = diff_y / src2det;

        // decide the start and end of the ray.
        int idx_min, idy_min, idx_max, idy_max, id_min, id_max;
        if (src_x < det_x)
        {
            idx_min = (int)ceil(((voxsize_x * bound_x - src_x) / alphax) / sample_len);
            idx_max = (int)floor(((voxsize_x * (bound_x + grid_x) - src_x) / alphax) / sample_len);
        }
        else
        {
            idx_min = (int)ceil(((voxsize_x * (bound_x + grid_x) - src_x) / alphax) / sample_len);
            idx_max = (int)floor(((voxsize_x * bound_x - src_x) / alphax) / sample_len);
        }
        if (src_y < det_y)
        {
            idy_min = (int)ceil(((voxsize_y * bound_y - src_y) / alphay) / sample_len);
            idy_max = (int)floor(((voxsize_y * (bound_y + grid_y) - src_y) / alphay) / sample_len);
        }
        else
        {
            idy_min = (int)ceil(((voxsize_y * (bound_y + grid_y) - src_y) / alphay) / sample_len);
            idy_max = (int)floor(((voxsize_y * bound_y - src_y) / alphay) / sample_len);
        }
        id_min = idx_min;
        if (id_min < idy_min)
        {
            id_min = idy_min;
        }
        id_max = idx_max;
        if (id_max > idy_max)
        {
            id_max = idy_max;
        }

        int id = i_view * grid_det + i_det;
        // projection_data[id] = 0;
        // if(id ==1){
        //     printf("value:%i\n", id);
        // }
        for (int i = id_min; i <= id_max; i++)
        {
            float gps = sample_len * i;
            int ind_x = (int)floor((src_x + gps * alphax) / voxsize_x - bound_x);
            int ind_y = (int)floor((src_y + gps * alphay) / voxsize_y - bound_y);
            float value = tex1Dfetch(text_memory_image, ind_x + ind_y * grid_x);
            // scalar_t value = image[ind_x+ind_y*grid_x];
            projection_data[id] += value;
        }
        projection_data[id] *= sample_len;
    }
}

torch::Tensor cbct2d_cuda_project_batchs(
    torch::Tensor image_batchs,
    torch::Tensor cos_phi,
    torch::Tensor sin_phi,
    int grid_x,
    int grid_y,
    torch::Tensor grid,
    torch::Tensor bound,
    torch::Tensor voxsize,
    int grid_det,
    torch::Tensor bound_det,
    float voxsize_det,
    int nb_views,
    int nv_block,
    float src_ori_dist,
    float ori_det_dist)
{
    const int nb_batchs = image_batchs.size(0);
    const int nb_channels = image_batchs.size(1);
    // printf("image batch size:( %i, %i, %i, %i )\n", nb_batchs, nb_channels, image_batchs.size(2), image_batchs.size(3));
    torch::Tensor projection_batchs = torch::zeros({nb_batchs, nb_channels, nb_views, grid_det}, image_batchs.type());
    
    for (int ibatch = 0; ibatch < nb_batchs; ibatch++)
    {
        // torch::Tensor projection_temp = torch::zeros({nv_block, grid_det}, image_batchs.type());
        dim3 dimBlock(BLOCK_SIZE_x, BLOCK_SIZE_y);
        cudaBindTexture(0, text_memory_image,
                        image_batchs.data<float>() + ibatch * grid_y * grid_x,
                        grid_y * grid_x * sizeof(float));
/*
        int nb_iters = (nb_views + nv_block - 1) / nv_block;
        int label_view = 0;

        for (int iter = 0; iter < nb_iters; iter++)
        {
            int nb_block_views = nv_block;
            if (iter >= nb_iters - 1) //last iters
                nb_block_views = nb_views - nv_block * (nb_iters - 1);
            dim3 dimGrid_b((grid_det + dimBlock.x - 1) / dimBlock.x,
                           (nb_block_views + dimBlock.y - 1) / dimBlock.y);
            // printf("arrived %i \n", iter);
            AT_DISPATCH_FLOATING_TYPES(
                image_batchs.type(),
                "cbct2d_cuda_project_batchs",
                ([&] {
                    Ax_cbct2d_kernel<scalar_t><<<dimGrid_b, dimBlock>>>(
                        projection_temp.data<scalar_t>(),
                        // image_batchs.data<scalar_t>()+ibatch * grid_y * grid_x,
                        cos_phi.data<scalar_t>() + label_view,
                        sin_phi.data<scalar_t>() + label_view,
                        src_ori_dist,
                        ori_det_dist,
                        grid.data<int>(),
                        bound.data<scalar_t>(),
                        voxsize.data<scalar_t>(),
                        grid_det,
                        bound_det.data<scalar_t>() + label_view,
                        voxsize_det,
                        nb_block_views);
                }));
            cudaDeviceSynchronize();

            // printf("%d \n", label_view * grid_det);
            AT_DISPATCH_FLOATING_TYPES(
                image_batchs.type(),
                "cbct2d_cuda_copy",
                ([&] { copy_data_kernel<<<dimGrid_b, dimBlock>>>(
                           projection_temp.data<scalar_t>(),
                           projection_batchs.data<scalar_t>() + (ibatch * nb_views * grid_det) + (label_view * grid_det),
                           grid_det, nb_views); }));
            label_view += nb_block_views;
            cudaDeviceSynchronize();
        }
*/
        dim3 dimGrid_b((grid_det + dimBlock.x - 1) / dimBlock.x,
                    (nb_views + dimBlock.y - 1) / dimBlock.y);
        // printf("arrived %i \n", iter);
        AT_DISPATCH_FLOATING_TYPES(
            at::ScalarType::Float,
            // image_batchs.type(),
            "cbct2d_cuda_project_batchs",
            ([&] {
                Ax_cbct2d_kernel<scalar_t><<<dimGrid_b, dimBlock>>>(
                    projection_batchs.data<scalar_t>()+ibatch*nb_views*grid_det,
                    // image_batchs.data<scalar_t>()+ibatch * grid_y * grid_x,
                    cos_phi.data<scalar_t>(),
                    sin_phi.data<scalar_t>(),
                    src_ori_dist,
                    ori_det_dist,
                    grid.data<int>(),
                    bound.data<scalar_t>(),
                    voxsize.data<scalar_t>(),
                    grid_det,
                    bound_det.data<scalar_t>(),
                    voxsize_det,
                    nb_views);
            }));
        cudaDeviceSynchronize();      
        cudaUnbindTexture(text_memory_image);
    }
    return projection_batchs;
}

template <typename scalar_t>
__global__ void Atx_cbct2d_kernel(
    scalar_t *image,
    const scalar_t *cos_phi,
    const scalar_t *sin_phi,
    const float src_ori_dist,
    const float src_det_dist,
    const int *grid,
    const scalar_t *bound,
    const scalar_t *voxsize,
    const int grid_det,
    const scalar_t *bound_det,
    const float voxsize_det,
    const int nb_views)
{
    const int grid_x = int(grid[0]), grid_y = int(grid[1]);
    const float bound_x = float(bound[0]), bound_y = float(bound[1]);
    const float voxsize_x = float(voxsize[0]), voxsize_y = float(voxsize[1]);
    const float pixel_size = max2(voxsize_x, voxsize_y);
    int ix = blockIdx.x * blockDim.x + threadIdx.x;
    int iy = blockIdx.y * blockDim.y + threadIdx.y;

    if (ix < grid_x && iy < grid_y)
    {
        int ia1, ia2;
        float xc, yc, xd, yd, a, wa1, wa2, alpha;

        // get position of each pixel in image.
        xc = (float)(ix + bound_x) * voxsize_x;
        yc = (float)(iy + bound_y) * voxsize_y;

        int id = iy * grid_x + ix;
        image[id] = 0.0;
        for (int i_view = 0; i_view < nb_views; i_view++)
        {

            xd = cos_phi[i_view] * xc + sin_phi[i_view] * yc;
            yd = -sin_phi[i_view] * xc + cos_phi[i_view] * yc;

            alpha = src_det_dist / (xd + src_ori_dist);
            a = (yd * alpha) / voxsize_det - bound_det[i_view];
            ia1 = (int)floor(a);
            if (ia1 >= -1 && ia1 < grid_det)
            {
                wa2 = a - ia1;
                wa1 = 1 - wa2;
                ia2 = ia1 + 1;
                if (ia1 == -1)
                {
                    ia1 += 1;
                }
                else if (ia2 == grid_det)
                {
                    ia2 -= 1;
                }
                image[id] += ((wa1 * tex1Dfetch(text_memory_projection, ia1 + i_view * grid_det) +
                               wa2 * tex1Dfetch(text_memory_projection, ia2 + i_view * grid_det))) * pixel_size;
            }
        }
    }
}

torch::Tensor cbct2d_cuda_backproject_batchs(
    torch::Tensor projection_batchs,
    torch::Tensor cos_phi,
    torch::Tensor sin_phi,
    int grid_x,
    int grid_y,
    torch::Tensor grid,
    torch::Tensor bound,
    torch::Tensor voxsize,
    int grid_det,
    torch::Tensor bound_det,
    float voxsize_det,
    int nb_views,
    int nv_block,
    float src_ori_dist,
    float ori_det_dist)
{
    const int nb_batchs = projection_batchs.size(0);
    const int nb_channels = projection_batchs.size(1);
    torch::Tensor back_image_batchs = torch::zeros({nb_batchs, nb_channels, grid_x, grid_y}, projection_batchs.type());
    const float src_det_dist = src_ori_dist + ori_det_dist;

    dim3 dimBlock(BLOCK_SIZE_x, BLOCK_SIZE_y);
    dim3 dimGrid_b((grid_x + dimBlock.x - 1) / dimBlock.x, (grid_y + dimBlock.y - 1) / dimBlock.y);
    for (int ibatch = 0; ibatch < nb_batchs; ibatch++)
    {
        cudaBindTexture(0, text_memory_projection,
                        projection_batchs.data<float>() + (ibatch * nb_views * grid_det),
                        nb_views * grid_det * sizeof(float));
        AT_DISPATCH_FLOATING_TYPES(
            at::ScalarType::Float,
            "cbct2d_cuda_backproject",
            ([&] {
                Atx_cbct2d_kernel<scalar_t><<<dimGrid_b, dimBlock>>>(
                    back_image_batchs.data<scalar_t>() + (ibatch * grid_x * grid_y),
                    cos_phi.data<scalar_t>(),
                    sin_phi.data<scalar_t>(),
                    src_ori_dist,
                    src_det_dist,
                    grid.data<int>(),
                    bound.data<scalar_t>(),
                    voxsize.data<scalar_t>(),
                    grid_det,
                    bound_det.data<scalar_t>(),
                    voxsize_det,
                    nb_views);
            }));
        cudaUnbindTexture(text_memory_projection);
    }
    return back_image_batchs;
}

template <typename scalar_t>
__global__ void Atx_cbct2d_kernel_match(
    scalar_t *image,
    // const scalar_t *projection_data,
    const scalar_t *cos_phi,
    const scalar_t *sin_phi,
    const float src_ori_dist,
    const float ori_det_dist,
    const int *grid,
    const scalar_t *bound,
    const scalar_t *voxsize,
    const int grid_det,
    const scalar_t *bound_det,
    const float voxsize_det,
    const int nb_views)
{
    const int grid_x = int(grid[0]), grid_y = int(grid[1]);
    const float bound_x = float(bound[0]), bound_y = float(bound[1]);
    const float voxsize_x = float(voxsize[0]), voxsize_y = float(voxsize[1]);
    const float sample_len = min2(voxsize_x, voxsize_y) / 2;
    int i_det = blockIdx.x * blockDim.x + threadIdx.x;
    int i_view = blockIdx.y * blockDim.y + threadIdx.y;

    if (i_det < grid_det && i_view < nb_views)
    {

        // the multi-views projection will fix the image, rotate the detector and source.
        // find the source position.
        float src_x = cos_phi[i_view] * (-src_ori_dist);
        float src_y = sin_phi[i_view] * (-src_ori_dist);

        // get the  detector pixel position.
        float a = (bound_det[i_view] + i_det) * voxsize_det;
        float det_x = cos_phi[i_view] * (ori_det_dist)-sin_phi[i_view] * a;
        float det_y = sin_phi[i_view] * (ori_det_dist) + cos_phi[i_view] * a;

        // distance of source of detector pixels.
        float diff_x = det_x - src_x;
        float diff_y = det_y - src_y;
        float src2det = sqrtf(diff_x * diff_x + diff_y * diff_y);

        float alphax = diff_x / src2det;
        float alphay = diff_y / src2det;

        // decide the start and end of the ray.
        int idx_min, idy_min, idx_max, idy_max, id_min, id_max;
        if (src_x < det_x)
        {
            idx_min = (int)ceil(((voxsize_x * bound_x - src_x) / alphax) / sample_len);
            idx_max = (int)floor(((voxsize_x * (bound_x + grid_x) - src_x) / alphax) / sample_len);
        }
        else
        {
            idx_min = (int)ceil(((voxsize_x * (bound_x + grid_x) - src_x) / alphax) / sample_len);
            idx_max = (int)floor(((voxsize_x * bound_x - src_x) / alphax) / sample_len);
        }
        if (src_y < det_y)
        {
            idy_min = (int)ceil(((voxsize_y * bound_y - src_y) / alphay) / sample_len);
            idy_max = (int)floor(((voxsize_y * (bound_y + grid_y) - src_y) / alphay) / sample_len);
        }
        else
        {
            idy_min = (int)ceil(((voxsize_y * (bound_y + grid_y) - src_y) / alphay) / sample_len);
            idy_max = (int)floor(((voxsize_y * bound_y - src_y) / alphay) / sample_len);
        }
        id_min = idx_min;
        if (id_min < idy_min)
        {
            id_min = idy_min;
        }
        id_max = idx_max;
        if (id_max > idy_max)
        {
            id_max = idy_max;
        }

        int id = i_view * grid_det + i_det;
        // projection_data[id] = 0;
        for (int i = id_min; i <= id_max; i++)
        {
            float gps = sample_len * i;
            int ind_x = (int)floor((src_x + gps * alphax) / voxsize_x - bound_x);
            int ind_y = (int)floor((src_y + gps * alphay) / voxsize_y - bound_y);
            scalar_t pv = tex1Dfetch(text_memory_projection, id) * scalar_t(sample_len);
            // scalar_t pv = projection_data[id]*sample_len;
            atomicAdd(image + (ind_x + ind_y * grid_x), pv);
        }
    }
}

torch::Tensor cbct2d_cuda_backproject_batchs_match(
    torch::Tensor projection_batchs,
    torch::Tensor cos_phi,
    torch::Tensor sin_phi,
    int grid_x,
    int grid_y,
    torch::Tensor grid,
    torch::Tensor bound,
    torch::Tensor voxsize,
    int grid_det,
    torch::Tensor bound_det,
    float voxsize_det,
    int nb_views,
    int nv_block,
    float src_ori_dist,
    float ori_det_dist)
{
    const int nb_batchs = projection_batchs.size(0);
    const int nb_channels = projection_batchs.size(1);
    // printf("%i, %i \n", (grid.data<unsigned int>()), (grid.data<unsigned int>()+1));
    torch::Tensor back_image_batchs = torch::zeros({nb_batchs, nb_channels, grid_x, grid_y}, projection_batchs.type());

    dim3 dimBlock(BLOCK_SIZE_x, BLOCK_SIZE_y);
    dim3 dimGrid_b((grid_det + dimBlock.x - 1) / dimBlock.x, (nb_views + dimBlock.y - 1) / dimBlock.y);
    for (int ibatch = 0; ibatch < nb_batchs; ibatch++)
    {
        cudaBindTexture(0, text_memory_projection,
                        projection_batchs.data<float>() + (ibatch * nb_views * grid_det),
                        nb_views * grid_det * sizeof(float));
        AT_DISPATCH_FLOATING_TYPES(
            at::ScalarType::Float,
            "cbct2d_cuda_backproject_match",
            ([&] {
                Atx_cbct2d_kernel_match<scalar_t><<<dimGrid_b, dimBlock>>>(
                    back_image_batchs.data<scalar_t>() + (ibatch * grid_x * grid_y),
                    // projection_batchs.data<scalar_t>() + (ibatch * nb_views * grid_det),
                    cos_phi.data<scalar_t>(),
                    sin_phi.data<scalar_t>(),
                    src_ori_dist,
                    ori_det_dist,
                    grid.data<int>(),
                    bound.data<scalar_t>(),
                    voxsize.data<scalar_t>(),
                    grid_det,
                    bound_det.data<scalar_t>(),
                    voxsize_det,
                    nb_views);
            }));
        cudaUnbindTexture(text_memory_projection);
    }
    return back_image_batchs;
}


template <typename scalar_t>
__global__ void Axs_cbct2d_kernel(
    scalar_t *projection,
    const scalar_t*image,
    const int *i_index,
    const int *p_index,
    const scalar_t *matrix_value,
    const int grid_x, const int grid_y,
    const int grid_det, const int nb_views,
    const int nb_elements)
{	
    int step = blockDim.x * gridDim.x;
    for (int tid = blockIdx.x * blockDim.x + threadIdx.x; tid < (nb_elements + step); tid += step)
    {
        if(tid < nb_elements){
            scalar_t iv = image[i_index[tid]];
            atomicAdd(projection+p_index[tid], iv*matrix_value[tid]);
        }
    }
}

torch::Tensor cbct2d_cuda_axs_batchs(
    torch::Tensor image_batchs,
    torch::Tensor i_index,
    torch::Tensor p_index,
    torch::Tensor matrix_value,
    int grid_x, int grid_y,
    int grid_det, int nb_views)
{
    const int nb_elements = i_index.size(0);    
    const int nb_batchs = image_batchs.size(0);
    const int nb_channels = image_batchs.size(1);
    torch::Tensor projection_batchs = torch::zeros({nb_batchs, nb_channels, nb_views, grid_det}, image_batchs.type());

    for (int ibatch = 0; ibatch < nb_batchs; ibatch++)
    {
        AT_DISPATCH_FLOATING_TYPES(
            projection_batchs.type(),
            "cbct2d_cuda_project",
            ([&] {
                Axs_cbct2d_kernel<scalar_t><<<GRIDDIM,BLOCKDIM>>>(
                    projection_batchs.data<scalar_t>() + (ibatch*nb_views*grid_det),
                    image_batchs.data<scalar_t>() + (ibatch * grid_x * grid_y),
                    i_index.data<int>(),
                    p_index.data<int>(),
                    matrix_value.data<scalar_t>(),
                    grid_x, grid_y,
                    grid_det, nb_views,
                    nb_elements);
            }));

    }
    return projection_batchs;
}


template <typename scalar_t>
__global__ void Atxs_cbct2d_kernel(
    const scalar_t *projection,
    scalar_t*image,
    const int *i_index,
    const int *p_index,
    const scalar_t *matrix_value,
    const int grid_x, const int grid_y,
    const int grid_det, const int nb_views,
    const int nb_elements)
{	
    int step = blockDim.x * gridDim.x;
    for (int tid = blockIdx.x * blockDim.x + threadIdx.x; tid < (nb_elements + step); tid += step)
    {
        if(tid < nb_elements){
            scalar_t pv = projection[p_index[tid]];
            atomicAdd(image+i_index[tid], pv*matrix_value[tid]);
        }
        
    }
}


torch::Tensor cbct2d_cuda_atxs_batchs(
    torch::Tensor projection_batchs,
    torch::Tensor i_index,
    torch::Tensor p_index,
    torch::Tensor matrix_value,
    int grid_x, int grid_y,
    int grid_det, int nb_views)
{
    const int nb_elements = i_index.size(0);
    const int nb_batchs = projection_batchs.size(0);
    const int nb_channels = projection_batchs.size(1);
    torch::Tensor back_image_batchs = torch::zeros({nb_batchs, nb_channels, grid_x, grid_y}, projection_batchs.type());

    for (int ibatch = 0; ibatch < nb_batchs; ibatch++)
    {
        // cudaBindTexture(0, text_memory_projection,
        //                 projection_batchs.data<float>() + (ibatch * nb_views * grid_det),
        //                 nb_views * grid_det * sizeof(float));
        AT_DISPATCH_FLOATING_TYPES(
            projection_batchs.type(),
            "cbct2d_cuda_backproject",
            ([&] {
                Atxs_cbct2d_kernel<scalar_t><<<GRIDDIM,BLOCKDIM>>>(
                    projection_batchs.data<scalar_t>() + (ibatch*nb_views*grid_det),
                    back_image_batchs.data<scalar_t>() + (ibatch * grid_x * grid_y),
                    i_index.data<int>(),
                    p_index.data<int>(),
                    matrix_value.data<scalar_t>(),
                    grid_x, grid_y,
                    grid_det, nb_views,
                    nb_elements);
            }));
        // cudaUnbindTexture(text_memory_projection);
    }
    return back_image_batchs;
}


// kernels for fbp and fbp transpose
template <typename scalar_t>
__global__ void weight_l_kernel(
    scalar_t *projection_temp,
    const int grid_det,  const int nb_views,
    const float src_det_dist, const float voxsize_det,
    scalar_t *bound_det)
{
    int ia = blockIdx.x * blockDim.x + threadIdx.x;
    int iv = blockIdx.y * blockDim.y + threadIdx.y;
    if (ia < grid_det && iv < nb_views)
    {
        float a = (bound_det[iv] + ia) * voxsize_det;
        projection_temp[iv * grid_det + ia] *= float(1.0) / sqrtf(float(1.0) + a * a / (src_det_dist * src_det_dist));
    }
}
template<typename scalar_t>
__global__ void conv_l_kernel(
    scalar_t *projection_data,
    scalar_t *projection_temp,
    const scalar_t *g,
    const int grid_det, const int nb_views)
{
    int ia = blockIdx.x * blockDim.x + threadIdx.x;
    int iv = blockIdx.y * blockDim.y + threadIdx.y;
    if (ia < grid_det && iv < nb_views)
    {
        scalar_t *y, *y0;
        int i, n;
        y = &projection_data[iv * grid_det];
        y0 = &projection_temp[iv * grid_det];

        n = grid_det+grid_det / 2 + ia;
        y[ia] = 0;
        for(i = 0; i<grid_det;i++){
            y[ia] += y0[i]*g[n-i];
        }
    }        
}

template <typename scalar_t>
__global__ void conv_l_transpose_kernel(
    scalar_t *projection_data,
    scalar_t *projection_temp,
    const scalar_t *g,
    const int grid_det, const int nb_views)
{
    int ia = blockIdx.x * blockDim.x + threadIdx.x;
    int iv = blockIdx.y * blockDim.y + threadIdx.y;
    if (ia < grid_det && iv < nb_views)
    {
        scalar_t *y, *y0;
        int i, n;
        y = &projection_data[iv * grid_det];
        y0 = &projection_temp[iv * grid_det];

        n = grid_det+grid_det / 2 - ia;
        y[ia] = 0;
        for(i = 0; i<grid_det;i++){
            y[ia] += y0[i]*g[n+i];
        }
    }        
}

at::Tensor cbct2d_cuda_fbp_batchs(
    torch::Tensor projection_batchs,
    torch::Tensor i_index,
    torch::Tensor p_index,
    torch::Tensor matrix_value,
    torch::Tensor filter_g,
    int grid_x, int grid_y,
    int grid_det, int nb_views, 
    torch::Tensor bound_det,
    float voxsize_det,
    float src_det_dist)
{
    const int nb_elements = i_index.size(0);
    const int nb_batchs = projection_batchs.size(0);
    const int nb_channels = projection_batchs.size(1);

    at::Tensor back_image_batchs = at::zeros({nb_batchs, nb_channels, grid_x, grid_y}, projection_batchs.type());
    dim3 dimBlock(BLOCK_SIZE_x, BLOCK_SIZE_y);
    dim3 dimGrid_y((grid_det + dimBlock.x - 1) / dimBlock.x, (nb_views + dimBlock.y - 1) / dimBlock.y);
    // dim3 dimGrid_x((grid_x + dimBlock.x - 1) / dimBlock.x, (grid_y + dimBlock.y - 1) / dimBlock.y);
    
    for (int ibatch = 0; ibatch < nb_batchs; ibatch++)
    {
        at::Tensor projection_temp1 = at::zeros({nb_views, grid_det}, projection_batchs.type());
        at::Tensor projection_temp2 = at::zeros({nb_views, grid_det}, projection_batchs.type());
        AT_DISPATCH_FLOATING_TYPES(
            projection_batchs.type(),
            "cbct_cuda_copy",
            ([&] {
                copy_data_kernel<<<dimGrid_y, dimBlock>>>(
                    projection_batchs.data<scalar_t>() + (ibatch * nb_views * grid_det),
                    projection_temp1.data<scalar_t>(),
                    grid_det, nb_views);
            }));
        cudaDeviceSynchronize();


        AT_DISPATCH_FLOATING_TYPES(
            projection_batchs.type(),
            "cbct2d_cuda_fbp_weight_l",
            ([&] {
                weight_l_kernel<<<dimGrid_y, dimBlock>>>(
                    projection_temp1.data<scalar_t>(),
                    grid_det, nb_views, 
                    src_det_dist, voxsize_det, 
                    bound_det.data<scalar_t>());
            }));
        cudaDeviceSynchronize();

        AT_DISPATCH_FLOATING_TYPES(
            projection_batchs.type(),
            "cbct2d_cuda_fbp_conv_l",
            ([&] {
                conv_l_kernel<<<dimGrid_y, dimBlock>>>(
                    projection_temp2.data<scalar_t>(),
                    projection_temp1.data<scalar_t>(),
                    filter_g.data<scalar_t>(),
                    grid_det, nb_views);
            }));
        cudaDeviceSynchronize();

        AT_DISPATCH_FLOATING_TYPES(
            projection_batchs.type(),
            "cbct2d_cuda_backproject",
            ([&] {
                Atxs_cbct2d_kernel<scalar_t><<<GRIDDIM,BLOCKDIM>>>(
                    projection_temp2.data<scalar_t>(),
                    back_image_batchs.data<scalar_t>() + (ibatch * grid_x * grid_y),
                    i_index.data<int>(),
                    p_index.data<int>(),
                    matrix_value.data<scalar_t>(),
                    grid_x, grid_y,
                    grid_det, nb_views,
                    nb_elements);
            }));

        cudaDeviceSynchronize();
    }
    return back_image_batchs;
}

at::Tensor cbct2d_cuda_fbpt_batchs(
    torch::Tensor image_batchs,
    torch::Tensor i_index,
    torch::Tensor p_index,
    torch::Tensor matrix_value,
    torch::Tensor filter_g,
    int grid_x, int grid_y,
    int nb_views, int grid_det, 
    torch::Tensor bound_det,
    float voxsize_det,
    float src_det_dist)
{    
    const int nb_elements = i_index.size(0);
    const int nb_batchs = image_batchs.size(0);
    const int nb_channels = image_batchs.size(1);
    // const float src_det_dist = src_ori_dist + ori_det_dist;
    torch::Tensor projection_batchs = at::zeros({nb_batchs, nb_channels, nb_views, grid_det}, image_batchs.type());
    dim3 dimBlock(BLOCK_SIZE_x, BLOCK_SIZE_y);
    dim3 dimGrid_y((grid_det + dimBlock.x - 1) / dimBlock.x, (nb_views + dimBlock.y - 1) / dimBlock.y);
    // dim3 dimGrid_x((grid_x + dimBlock.x - 1) / dimBlock.x, (grid_y + dimBlock.y - 1) / dimBlock.y);
    for (int ibatch = 0; ibatch < nb_batchs; ibatch++)
    {
        // projection
        at::Tensor projection_temp = at::zeros({nb_views, grid_det}, image_batchs.type());

        AT_DISPATCH_FLOATING_TYPES(
            projection_batchs.type(),
            "cbct2d_cuda_project",
            ([&] {
                Axs_cbct2d_kernel<scalar_t><<<GRIDDIM,BLOCKDIM>>>(
                    projection_temp.data<scalar_t>(),
                    image_batchs.data<scalar_t>() + (ibatch * grid_x * grid_y),
                    i_index.data<int>(),
                    p_index.data<int>(),
                    matrix_value.data<scalar_t>(),
                    grid_x, grid_y,
                    grid_det, nb_views,
                    nb_elements);
            }));
        cudaDeviceSynchronize();

        
        // covolution transpose
        AT_DISPATCH_FLOATING_TYPES(
            projection_batchs.type(),
            "cbct2d_cuda_fbp_conv_l",
            ([&] {
                conv_l_transpose_kernel<<<dimGrid_y, dimBlock>>>(
                    projection_batchs.data<scalar_t>() + (ibatch * nb_views * grid_det),
                    projection_temp.data<scalar_t>(),
                    filter_g.data<scalar_t>(),
                    grid_det, nb_views);
            }));
        cudaDeviceSynchronize();
        
        // weight kernel
        AT_DISPATCH_FLOATING_TYPES(
            projection_batchs.type(),
            "cbct2d_cuda_fbp_weight_l",
            ([&] {
                weight_l_kernel<<<dimGrid_y, dimBlock>>>(
                    projection_batchs.data<scalar_t>() + (ibatch * nb_views * grid_det),
                    grid_det, nb_views,
                    src_det_dist, voxsize_det, 
                    bound_det.data<scalar_t>());
            }));
        cudaDeviceSynchronize();

    }
    return projection_batchs;

}
