# Supplementary material for: Swimming behavior and hydrodynamics of the Chinese cavefish Sinocyclocheilus rhinocerous and a possible role of its head horn structure
Source: PLoS One. 2022 Jul 25;17(7):e0270967. doi: 10.1371/journal.pone.0270967 (PMC9312365; doi:10.1371/journal.pone.0270967)
Supplement: S2 File — (ZIP) [file pone.0270967.s005.zip › Code share with PlosOne/YDLL-master/src/backends/pytorch/custom_ops/ct/cbct2d/projector.py]

import math
import torch
import numpy as np
import time
from torch.autograd import Function
# Our module
import cbct2d
# cbct
import scipy.io as scio
from ..ct_util import create_para, compute_op_factors

global projection_mat, backprojection_mat, proj_matrix_dir

data_type = 'uniform'
nb_angle = 15
nb_data = 6400
proj_matrix_dir = f'/home/chengaoyu/WorkSpace/code/gitrepos/denoising/data/proMatrix_{data_type}{nb_angle}.mat'
projection_mat = scio.loadmat(proj_matrix_dir)['systemMatrix']
backprojection_mat = projection_mat.transpose()
# print(projection_mat.shape)
device_index = 0
torch.cuda.set_device(device_index)
cuda_device = torch.device(f'cuda:{device_index}') 
projection_mat = projection_mat.tocoo()

# print(projection_mat.shape)
i_index = torch.tensor(projection_mat.col.astype(np.int32), device=cuda_device)
p_index = torch.tensor(projection_mat.row.astype(np.int32), device=cuda_device)
matrix_value = torch.tensor(projection_mat.data.astype(np.float32), device=cuda_device)

# for debugging 
# print(i_index.shape)
# print(p_index.shape)
# print(matrix_value.shape)

ori_image_dir = '/home/chengaoyu/WorkSpace/data/CBCT/prostate/PA0CT0.npy'
para, _, _ = create_para(ori_image_dir, int(600/nb_angle), 0, data_type)

grid_x = torch.tensor([256], dtype=torch.int32, device=cuda_device)
grid_y = torch.tensor([256], dtype=torch.int32, device=cuda_device)
grid_det = torch.tensor(
    [512], dtype=torch.int32, device=cuda_device)
nb_views = torch.tensor([nb_angle], dtype=torch.int32, device=cuda_device)

bound_det = torch.tensor(
    para.detector_bound[0], dtype=torch.float, device=cuda_device)
filter_g = torch.tensor(para.g2.astype(np.float32), device=cuda_device)
# print(filter_g.shape)
voxsize_det = torch.tensor(para.detector_voxel_size[0], device=cuda_device)
src_det_dist = torch.tensor(para.source_origin_distance +
                            para.origin_detector_distance, dtype=torch.float, device=cuda_device)

# complete ct mapping parameters
# global projection_mat_c, backprojection_mat_c, proj_matrix_dir_c
# nb_angle_c = 600
# proj_matrix_dir_c = f'/home/chengaoyu/WorkSpace/code/gitrepos/denoising/data/proMatrix_{data_type}{nb_angle_c}.mat'
# projection_mat_c = scio.loadmat(proj_matrix_dir_c)['systemMatrix']
# backprojection_mat_c = projection_mat.transpose()
# print(projection_mat_c.shape)

# projection_mat_c = projection_mat_c.tocoo()
# i_index_c = torch.tensor(
#     projection_mat_c.col.astype(np.int32), device=cuda_device)
# p_index_c = torch.tensor(
#     projection_mat_c.row.astype(np.int32), device=cuda_device)
# matrix_value_c = torch.tensor(
#     projection_mat_c.data.astype(np.float32), device=cuda_device)


# ori_image_dir = '/home/chengaoyu/WorkSpace/data/CBCT/prostate/PA0CT0.npy'

# para_c, _, _ = create_para(ori_image_dir, int(600/nb_angle_c), 0, data_type)
# nb_views_c = torch.tensor([nb_angle_c], dtype=torch.int32, device=cuda_device)

# bound_det_c = torch.tensor(
#     para_c.detector_bound[0], dtype=torch.float, device=cuda_device)
# filter_g_c = torch.tensor(para_c.g2.astype(np.float32), device=cuda_device)


# global cos_phi, sin_phi, cos_phi, sin_phi, grid, bound, voxsize
# global grid_det, bound_det, voxsize_det, nb_views, nv_block
# global src_ori_dist, ori_det_dist, norm_factors
# cuda_device = torch.device('cuda:0')
# cos_phi = torch.tensor(para.cos_phi_array, device=cuda_device)
# sin_phi = torch.tensor(para.sin_phi_array, device=cuda_device)
# grid = torch.tensor(para.grid.astype(np.int32), device=cuda_device)
# bound = torch.tensor(para.image_bound, device=cuda_device)
# voxsize = torch.tensor(para.voxel_size, device=cuda_device)
# grid_det = torch.tensor(para.detector_grid.astype(
#     np.int32)[0], device=cuda_device)
# bound_det = torch.tensor(para.detector_bound[0], device=cuda_device)
# voxsize_det = torch.tensor(para.detector_voxel_size[0], device=cuda_device)
# nb_views = torch.tensor(para.nb_views.astype(np.int32), device=cuda_device)
# nv_block = torch.tensor(para.nv_block, device=cuda_device)
# src_ori_dist = torch.tensor(para.source_origin_distance, device=cuda_device)
# ori_det_dist = torch.tensor(para.origin_detector_distance, device=cuda_device)
# norm_factors = torch.tensor(para.norm_factors, device=cuda_device)


class ProjectFunction(torch.autograd.Function):
    @staticmethod
    def forward(ctx, image,
                cos_phi, sin_phi,
                grid, bound, voxsize,
                grid_det, bound_det, voxsize_det,
                nb_views, nv_block,
                src_ori_dist, ori_det_dist,
                norm_factors):
        ctx.cos_phi = cos_phi
        ctx.sin_phi = sin_phi
        ctx.grid = grid
        ctx.bound = bound
        ctx.voxsize = voxsize
        ctx.bound_det = bound_det
        ctx.grid_det = grid_det
        ctx.voxsize_det = voxsize_det
        ctx.nb_views = nb_views
        ctx.nv_block = nv_block
        ctx.src_ori_dist = src_ori_dist
        ctx.ori_det_dist = ori_det_dist
        ctx.norm_factors = norm_factors
        # print('image: ',torch.mean(image))
        # # print('cos_phi:', cos_phi.transpose(0,1))
        # # print('sin_phi:', sin_phi.transpose(0,1))
        # print('grid:', grid)
        # print("bound:", bound)
        # print("voxsize:", voxsize)
        # print('grid_det:', grid_det)
        # # print("bound:", bound_det.transpose(0,1))
        # print("voxsize_det:", voxsize_det)
        # print("nb_views:", nb_views)
        # print("nv_block:", nv_block)
        # print("SO:", src_ori_dist)
        # print("OD:", ori_det_dist)
        # print("-"*50)
        projection_data = cbct2d.project(image,
                                         cos_phi, sin_phi,
                                         grid[0], grid[1],
                                         grid, bound, voxsize,
                                         grid_det, bound_det, voxsize_det,
                                         nb_views, nv_block,
                                         src_ori_dist, ori_det_dist)
        # print(projection_data)
        # print('projection:',torch.mean(projection_data))
        # print(torch.min(projection_data))
        return projection_data

    @staticmethod
    def backward(ctx, grad_projection):
        # print("arrive here!")
        grad_image = cbct2d.backproject(grad_projection.contiguous(),
                                        ctx.cos_phi, ctx.sin_phi,
                                        ctx.grid[0], ctx.grid[1],
                                        ctx.grid, ctx.bound, ctx.voxsize,
                                        ctx.grid_det, ctx.bound_det, ctx.voxsize_det,
                                        ctx.nb_views, ctx.nv_block,
                                        ctx.src_ori_dist, ctx.ori_det_dist)
        # grad_image = grad_image[np.newaxis, np.newaxis, :,:]
        return grad_image, None, None, None, None, None, None, None, None, None, None, None, None, None


class BackProjectFunction(torch.autograd.Function):
    @staticmethod
    def forward(ctx, projection_data,
                cos_phi, sin_phi,
                grid, bound, voxsize,
                grid_det, bound_det, voxsize_det,
                nb_views, nv_block,
                src_ori_dist, ori_det_dist,
                norm_factors):
        ctx.cos_phi = cos_phi
        ctx.sin_phi = sin_phi
        ctx.grid = grid
        ctx.bound = bound
        ctx.voxsize = voxsize
        ctx.bound_det = bound_det
        ctx.grid_det = grid_det
        ctx.voxsize_det = voxsize_det
        ctx.nb_views = nb_views
        ctx.nv_block = nv_block
        ctx.src_ori_dist = src_ori_dist
        ctx.ori_det_dist = ori_det_dist
        ctx.norm_factors = norm_factors
        back_image = cbct2d.backproject(projection_data,
                                        cos_phi, sin_phi,
                                        grid[0], grid[1],
                                        grid, bound, voxsize,
                                        grid_det, bound_det, voxsize_det,
                                        nb_views, nv_block,
                                        src_ori_dist, ori_det_dist)
        return back_image

    @staticmethod
    def backward(ctx, grad_image):
        grad_projection = cbct2d.project(grad_image.contiguous(),
                                         ctx.cos_phi, ctx.sin_phi,
                                         ctx.grid[0], ctx.grid[1],
                                         ctx.grid, ctx.bound, ctx.voxsize,
                                         ctx.grid_det, ctx.bound_det, ctx.voxsize_det,
                                         ctx.nb_views, ctx.nv_block,
                                         ctx.src_ori_dist, ctx.ori_det_dist)
        # print("shape of grad_projection:", grad_projection.shape)
        # grad_projection = grad_projection[np.newaxis, np.newaxis, :,:]
        # print("shape of grad_projection:", grad_projection.shape)
        return grad_projection, None, None, None, None, None, None, None, None, None, None, None, None, None


class Project(torch.nn.Module):
    '''Project image with views
    Args:
        cos_phi: [nb_views, 1]
        sin_phi: [nb_views, 1]
        grid: [2]
        bound: [2]
        voxsize: [2]
        grid_det: [1]
        bound_det: [nb_views, 1]
        voxsize_det: [1]
        nb_views: [1]
        nv_block: [1]
    '''

    def __init__(self, para, cuda_device):
        super(Project, self).__init__()
        self.initialize_parameters(para, cuda_device)

    def initialize_parameters(self, para, cuda_device):
        # print(cuda_device)
        self.cos_phi = torch.tensor(para.cos_phi_array, device=cuda_device)
        self.sin_phi = torch.tensor(para.sin_phi_array, device=cuda_device)
        self.grid = torch.tensor(
            para.grid.astype(np.int32), device=cuda_device)
        self.bound = torch.tensor(para.image_bound, device=cuda_device)
        self.voxsize = torch.tensor(para.voxel_size, device=cuda_device)
        self.grid_det = torch.tensor(para.detector_grid.astype(
            np.int32)[0], device=cuda_device)
        self.bound_det = torch.tensor(
            para.detector_bound[0], device=cuda_device)
        self.voxsize_det = torch.tensor(
            para.detector_voxel_size[0], device=cuda_device)
        self.nb_views = torch.tensor(
            para.nb_views.astype(np.int32), device=cuda_device)
        self.nv_block = torch.tensor(para.nv_block, device=cuda_device)
        self.src_ori_dist = torch.tensor(
            para.source_origin_distance, device=cuda_device)
        self.ori_det_dist = torch.tensor(
            para.origin_detector_distance, device=cuda_device)
        self.norm_factors = torch.tensor(para.norm_factors, device=cuda_device)

    def forward(self, image):
        # print(torch.mean(image))
        return ProjectFunction.apply(image, self.cos_phi, self.sin_phi,
                                     self.grid, self.bound, self.voxsize,
                                     self.grid_det, self.bound_det, self.voxsize_det,
                                     self.nb_views, self.nv_block,
                                     self.src_ori_dist, self.ori_det_dist, self.norm_factors)


class BackProject(torch.nn.Module):
    def __init__(self, para, cuda_device):
        super(BackProject, self).__init__()
        self.initialize_parameters(para, cuda_device)

    def initialize_parameters(self, para, cuda_device):
        self.cos_phi = torch.tensor(para.cos_phi_array, device=cuda_device)
        self.sin_phi = torch.tensor(para.sin_phi_array, device=cuda_device)
        self.grid = torch.tensor(
            para.grid.astype(np.int32), device=cuda_device)
        # print(grid)
        self.bound = torch.tensor(para.image_bound, device=cuda_device)
        self.voxsize = torch.tensor(para.voxel_size, device=cuda_device)
        self.grid_det = torch.tensor(para.detector_grid.astype(
            np.int32)[0], device=cuda_device)
        self.bound_det = torch.tensor(
            para.detector_bound[0], device=cuda_device)
        self.voxsize_det = torch.tensor(
            para.detector_voxel_size[0], device=cuda_device)
        self.nb_views = torch.tensor(
            para.nb_views.astype(np.int32), device=cuda_device)
        self.nv_block = torch.tensor(para.nv_block, device=cuda_device)
        self.src_ori_dist = torch.tensor(
            para.source_origin_distance, device=cuda_device)
        self.ori_det_dist = torch.tensor(
            para.origin_detector_distance, device=cuda_device)
        # print(para.norm_factors)
        self.norm_factors = torch.tensor(para.norm_factors, device=cuda_device)

    def forward(self, projection_data):
        return BackProjectFunction.apply(projection_data,
                                         self.cos_phi, self.sin_phi,
                                         self.grid, self.bound, self.voxsize,
                                         self.grid_det, self.bound_det, self.voxsize_det,
                                         self.nb_views, self.nv_block,
                                         self.src_ori_dist, self.ori_det_dist, self.norm_factors)


class GroupProject(Project):
    def forward(self, image, group_index):
        return ProjectFunction.apply(image, self.cos_phi[group_index, :], self.sin_phi[group_index, :],
                                     self.grid, self.bound, self.voxsize,
                                     self.grid_det, self.bound_det, self.voxsize_det,
                                     len(group_index), self.nv_block,
                                     self.src_ori_dist, self.ori_det_dist)


class GroupBackProject(BackProject):
    def forward(self, projection_data, group_index):
        return BackProjectFunction.apply(projection_data[:, :, group_index, :],
                                         self.cos_phi[group_index], self.sin_phi[group_index],
                                         self.grid, self.bound, self.voxsize,
                                         self.grid_det, self.bound_det, self.voxsize_det,
                                         len(group_index), self.nv_block,
                                         self.src_ori_dist, self.ori_det_dist)


class CtMappingFunction(Function):
    @staticmethod
    def forward(ctx, image, s_factor,
                projection_data,
                cos_phi, sin_phi,
                grid_x, grid_y,
                grid, bound, voxsize,
                grid_det, bound_det, voxsize_det,
                nb_views, nv_block,
                src_ori_dist, ori_det_dist):
        st = time.time()
        projection_new = cbct2d.project(image, cos_phi, sin_phi,
                                        grid_x, grid_y,
                                        grid, bound, voxsize,
                                        grid_det, bound_det, voxsize_det,
                                        nb_views, nv_block,
                                        src_ori_dist, ori_det_dist)
        # print("max projection:", torch.max(projection_new))
        t1 = time.time()
        print("projection: ", t1-st)
        projection_diff = projection_new - projection_data
        back_diff = cbct2d.backproject(projection_diff, cos_phi, sin_phi,
                                       grid_x, grid_y,
                                       grid, bound, voxsize,
                                       grid_det, bound_det, voxsize_det,
                                       nb_views, nv_block,
                                       src_ori_dist, ori_det_dist)
        # print(back_diff)
        print(s_factor.dtype)
        print("device of s_factor", s_factor)
        t2 = time.time()
        print("backprojection: ", t2-t1)
        s_diff = torch.mul(back_diff, s_factor)
        ctx.save_for_backward(back_diff, s_factor,
                              cos_phi, sin_phi,
                              grid_x, grid_y,
                              grid, bound, voxsize,
                              grid_det, bound_det, voxsize_det,
                              nb_views, nv_block,
                              src_ori_dist, ori_det_dist)
        result = image - s_diff
        # result = image
        t3 = time.time()
        print("total:", t3-st)
        return result

    @staticmethod
    def backward(ctx, grad_output):
        # print("arrive here!")
        [back_diff, s_factor,
         cos_phi, sin_phi,
         grid_x, grid_y,
         grid, bound, voxsize,
         grid_det, bound_det, voxsize_det,
         nb_views, nv_block,
         src_ori_dist, ori_det_dist] = ctx.saved_tensors

        grad_proj = cbct2d.project(grad_output.contiguous(),
                                   cos_phi, sin_phi,
                                   grid_x, grid_y,
                                   grid, bound, voxsize,
                                   grid_det, bound_det, voxsize_det,
                                   nb_views, nv_block,
                                   src_ori_dist, ori_det_dist)

        grad_image = cbct2d.backproject(grad_proj.contiguous(),
                                        cos_phi, sin_phi,
                                        grid_x, grid_y,
                                        grid, bound, voxsize,
                                        grid_det, bound_det, voxsize_det,
                                        nb_views, nv_block,
                                        src_ori_dist, ori_det_dist)

        nb_slices = grad_image.shape[0]
        grad_input = grad_output - torch.mul(grad_image.contiguous(), s_factor)
        grad_s_factor = - \
            torch.sum(
                torch.sum(torch.sum(torch.mul(back_diff, grad_output), -1), -1), -1)/nb_slices

        return grad_input, grad_s_factor, None, None, None, None, None, None, None, None, None, None, None, None, None, None, None


class CtMapping(torch.nn.Module):
    def __init__(self, para, cuda_device, s_factor=0.0):
        super(CtMapping, self).__init__()
        self.initialize_parameters(para, cuda_device, s_factor)

    def initialize_parameters(self, para, cuda_device, s_factor):
        self.s_factor = torch.nn.Parameter(torch.tensor(
            [s_factor], dtype=torch.float, device=cuda_device))

        self.cos_phi = torch.tensor(para.cos_phi_array, device=cuda_device)
        self.sin_phi = torch.tensor(para.sin_phi_array, device=cuda_device)
        self.grid_x = torch.tensor(
            para.grid.astype(np.int32)[0], device=cuda_device)
        self.grid_y = torch.tensor(
            para.grid.astype(np.int32)[1], device=cuda_device)
        self.grid = torch.tensor(
            para.grid.astype(np.int32), device=cuda_device)
        # print(grid)
        self.bound = torch.tensor(para.image_bound, device=cuda_device)
        self.voxsize = torch.tensor(para.voxel_size, device=cuda_device)
        self.grid_det = torch.tensor(para.detector_grid.astype(
            np.int32)[0], device=cuda_device)
        self.bound_det = torch.tensor(
            para.detector_bound[0], device=cuda_device)
        self.voxsize_det = torch.tensor(
            para.detector_voxel_size[0], device=cuda_device)
        self.nb_views = torch.tensor(
            para.nb_views.astype(np.int32), device=cuda_device)
        self.nv_block = torch.tensor(para.nv_block, device=cuda_device)
        self.src_ori_dist = torch.tensor(
            para.source_origin_distance, device=cuda_device)
        self.ori_det_dist = torch.tensor(
            para.origin_detector_distance, device=cuda_device)

    def forward(self, image, projection_data):
        return CtMappingFunction.apply(image, self.s_factor, projection_data,
                                       self.cos_phi, self.sin_phi,
                                       self.grid_x, self.grid_y,
                                       self.grid, self.bound, self.voxsize,
                                       self.grid_det, self.bound_det, self.voxsize_det,
                                       self.nb_views, self.nv_block,
                                       self.src_ori_dist, self.ori_det_dist)


class CtMappingMatFunction(Function):
    @staticmethod
    def forward(ctx, x, s_factor, projection_data):
        nb_slices = x.shape[0]
        for i in range(nb_slices):
            x_temp = x[i:i+1, :, :, :].view(-1, 1)
            # temp = torch.sparse.mm(proj_matrix, x_temp).view(1,-1)
            temp = projection_mat.dot(x_temp.cpu().numpy())
            temp = torch.tensor(temp, dtype=x.dtype,
                                device=x.device).view(1, -1)
            if i == 0:
                result = temp
            else:
                result = torch.cat((result, temp), dim=0)
        # print(result.shape)
        y = result.view(nb_slices, 1, -1, 512) - projection_data
        for i in range(nb_slices):
            y_view = y[i:i+1, :, :, :].view(-1, 1)
            # temp = torch.sparse.mm(back_matrix, y_view).view(1,-1)
            temp = backprojection_mat.dot(y_view.cpu().numpy())
            temp = torch.tensor(temp, dtype=y.dtype,
                                device=y.device).view(1, -1)
            if i == 0:
                result = temp
            else:
                result = torch.cat((result, temp), dim=0)
        back_diff = result.view(nb_slices, 1, 256, 256)
        # print(back_diff)
        ctx.save_for_backward(back_diff, s_factor)
        result = x - torch.mul(back_diff, s_factor)

        return result

    @staticmethod
    def backward(ctx, grad_output):
        [back_diff, s_factor] = ctx.saved_tensors
        nb_slices = grad_output.shape[0]
        for i in range(nb_slices):
            x_temp = grad_output[i:i+1, :, :, :].view(-1, 1)
            # temp = torch.sparse.mm(proj_matrix, x_temp).view(1,-1)
            temp = projection_mat.dot(x_temp.cpu().numpy())
            temp = torch.tensor(temp, dtype=grad_output.dtype,
                                device=grad_output.device).view(1, -1)
            if i == 0:
                result = temp
            else:
                result = torch.cat((result, temp), dim=0)
        # print(result.shape)
        y = result.view(nb_slices, 1, -1, 512)
        for i in range(nb_slices):
            y_view = y[i:i+1, :, :, :].view(-1, 1)
            # temp = torch.sparse.mm(back_matrix, y_view).view(1,-1)
            temp = backprojection_mat.dot(y_view.cpu().numpy())
            temp = torch.tensor(temp, dtype=y.dtype,
                                device=y.device).view(1, -1)
            if i == 0:
                result = temp
            else:
                result = torch.cat((result, temp), dim=0)

        grad_input = grad_output - \
            torch.mul(result, s_factor).view(nb_slices, 1, 256, 256)
        grad_s_factor = - \
            torch.sum(
                torch.sum(torch.sum(torch.mul(back_diff, grad_output), -1), -1), 0)/nb_slices
        return grad_input, grad_s_factor, None


class CtMappingMat(torch.nn.Module):
    def __init__(self, cuda_device, s_factor=0.0):
        super(CtMappingMat, self).__init__()
        self.s_factor = torch.nn.Parameter(torch.tensor(
            [s_factor], dtype=torch.float, device=cuda_device))

    def forward(self, image, projection_data):
        return CtMappingMatFunction.apply(image, self.s_factor, projection_data)


class CtMappingSparseFunction(Function):
    @staticmethod
    def forward(ctx, x, s_factor, projection_data):
        # nb_slices = x.shape[0]
        result = cbct2d.axs(x, i_index, p_index, matrix_value,
                            grid_x, grid_y, grid_det, nb_views)
        y = result - projection_data
        back_diff = cbct2d.atxs(y, i_index, p_index, matrix_value,
                                grid_x, grid_y, grid_det, nb_views)
        ctx.save_for_backward(back_diff, s_factor)
        result = x - torch.mul(back_diff, s_factor)
        return result

    @staticmethod
    def backward(ctx, grad_output):
        [back_diff, s_factor] = ctx.saved_tensors
        # nb_slices = grad_output.shape[0]
        grad_proj = cbct2d.axs(grad_output, i_index, p_index, matrix_value,
                               grid_x, grid_y, grid_det, nb_views)

        result = cbct2d.atxs(grad_proj, i_index, p_index, matrix_value,
                             grid_x, grid_y, grid_det, nb_views)

        grad_input = grad_output - torch.mul(result, s_factor)
        grad_s_factor = - \
            torch.sum(
                torch.sum(torch.sum(torch.mul(back_diff, grad_output), -1), -1), 0)
        return grad_input, grad_s_factor, None


class CtMappingSparse(torch.nn.Module):
    def __init__(self, cuda_device, s_factor=0.0):
        super(CtMappingSparse, self).__init__()
        self.s_factor = torch.nn.Parameter(torch.tensor(
            [s_factor], dtype=torch.float, device=cuda_device))

    def forward(self, image, projection_data):
        return CtMappingSparseFunction.apply(image, self.s_factor, projection_data)


class CtProjFunction(Function):
    @staticmethod
    def forward(ctx, x):
        result = cbct2d.axs(x, i_index_c, p_index_c, matrix_value_c,
                            grid_x, grid_y, grid_det, nb_views_c)
        return result

    @staticmethod
    def backward(ctx, grad_output):
        grad_input = cbct2d.atxs(grad_output, i_index_c, p_index_c, matrix_value_c,
                                 grid_x, grid_y, grid_det, nb_views_c)
        return grad_input


class CtProj(torch.nn.Module):
    def __init__(self):
        super(CtProj, self).__init__()

    def forward(self, x):
        return CtProjFunction.apply(x)


class CtMappingCompleteFunction(Function):
    @staticmethod
    def forward(ctx, x, s_factor, projection_data):
        # nb_slices = x.shape[0]
        result = cbct2d.axs(x, i_index_c, p_index_c, matrix_value_c,
                            grid_x, grid_y, grid_det, nb_views_c)
        y = result - projection_data
        back_diff = cbct2d.atxs(y, i_index_c, p_index_c, matrix_value_c,
                                grid_x, grid_y, grid_det, nb_views_c)
        ctx.save_for_backward(back_diff, s_factor)
        result = x - torch.mul(back_diff, s_factor)
        return result

    @staticmethod
    def backward(ctx, grad_output):
        [back_diff, s_factor] = ctx.saved_tensors
        # nb_slices = grad_output.shape[0]
        grad_proj = cbct2d.axs(grad_output, i_index_c, p_index_c, matrix_value_c,
                               grid_x, grid_y, grid_det, nb_views_c)

        result = cbct2d.atxs(grad_proj, i_index_c, p_index_c, matrix_value_c,
                             grid_x, grid_y, grid_det, nb_views_c)

        grad_input = grad_output - torch.mul(result, s_factor)
        grad_s_factor = - \
            torch.sum(
                torch.sum(torch.sum(torch.mul(back_diff, grad_output), -1), -1), 0)
        return grad_input, grad_s_factor, None


class CtMappingComplete(torch.nn.Module):
    def __init__(self, cuda_device, s_factor=0.0):
        super(CtMappingComplete, self).__init__()
        self.s_factor = torch.nn.Parameter(torch.tensor(
            [s_factor], dtype=torch.float, device=cuda_device))

    def forward(self, image, projection_data):
        return CtMappingCompleteFunction.apply(image, self.s_factor, projection_data)


class FbpMappingSparseFunction(Function):
    @staticmethod
    def forward(ctx, x, s_factor, projection_data):
        # nb_slices = x.shape[0]
        result = cbct2d.axs(x, i_index, p_index, matrix_value,
                            grid_x, grid_y, grid_det, nb_views)
        
        # debug the CUDA error
        # print("arrive axs")
        y = result - projection_data
        back_diff = cbct2d.fbp(y, i_index, p_index, matrix_value, filter_g,
                               grid_x, grid_y, grid_det, nb_views,
                               bound_det, voxsize_det, src_det_dist)
        # print("arrive fbp")
        ctx.save_for_backward(back_diff, s_factor)
        result = x - torch.mul(back_diff, s_factor)
        return result

    @staticmethod
    def backward(ctx, grad_output):
        [back_diff, s_factor] = ctx.saved_tensors
        # nb_slices = grad_output.shape[0]
        grad_proj = cbct2d.axs(grad_output, i_index, p_index, matrix_value,
                               grid_x, grid_y, grid_det, nb_views)
        
        result = cbct2d.fbp(grad_proj, i_index, p_index, matrix_value, filter_g,
                            grid_x, grid_y, grid_det, nb_views,
                            bound_det, voxsize_det, src_det_dist)

        grad_input = grad_output - torch.mul(result, s_factor)
        grad_s_factor = - \
            torch.sum(
                torch.sum(torch.sum(torch.mul(back_diff, grad_output), -1), -1), 0)
        return grad_input, grad_s_factor, None


class FbpMappingSparse(torch.nn.Module):
    def __init__(self, cuda_device, s_factor=0.0):
        super(FbpMappingSparse, self).__init__()
        self.s_factor = torch.nn.Parameter(torch.tensor(
            [s_factor], dtype=torch.float, device=cuda_device))

    def forward(self, image, projection_data):
        # print(projection_data.shape)
        return FbpMappingSparseFunction.apply(image, self.s_factor, projection_data)


class ProjectMatFunction(Function):
    def __init__(self):
        super(ProjectMatFunction, self).__init__()
        # proj_matrix_dir = '/home/chengaoyu/WorkSpace/code/gitrepos/denoising/data/proMatrix_64.mat'
        import scipy.io as scio
        self.projection_mat = scio.loadmat(proj_matrix_dir)['systemMatrix']
        self.backprojection_mat = self.projection_mat.transpose()

    def forward(self, x):
        # print(x_view.shape)
        nb_slices = x.shape[0]
        for i in range(nb_slices):
            import time
            t0 = time.time()
            x_temp = x[i:i+1, :, :, :].view(-1, 1)
            t1 = time.time()
            # print('reshape',t1-t0)
            # temp = torch.sparse.mm(proj_matrix, x_temp).view(1,-1)
            temp = self.projection_mat.dot(x_temp.cpu().numpy())
            t2 = time.time()
            # print('mul', t2-t1)
            temp = torch.tensor(temp, dtype=x.dtype,
                                device=x.device).view(1, -1)
            if i == 0:
                result = temp
            else:
                result = torch.cat((result, temp), dim=0)

        t3 = time.time()
        # print('post', t3-t2)
        # print(result.shape)
        result = result.view(nb_slices, 1, -1, 512)
        return result

    def backward(self, grad_output):
        nb_slices = grad_output.shape[0]
        for i in range(nb_slices):
            grad_y_view = grad_output[i:i+1, :, :, :].view(-1, 1)
            # temp = torch.sparse.mm(back_matrix, grad_y_view).view(1,-1)
            temp = self.backprojection_mat.dot(grad_y_view.cpu().numpy())
            temp = torch.tensor(temp, dtype=grad_output.dtype,
                                device=grad_output.device).view(1, -1)
            if i == 0:
                result = temp
            else:
                result = torch.cat((result, temp), dim=0)
        grad_x = result.view(nb_slices, 1, 256, 256)

        return grad_x


class BackProjectMatFunction(Function):
    def __init__(self):
        super(BackProjectMatFunction, self).__init__()
        # proj_matrix_dir = '/home/chengaoyu/WorkSpace/code/gitrepos/denoising/data/proMatrix_64.mat'
        import scipy.io as scio
        self.projection_mat = scio.loadmat(proj_matrix_dir)['systemMatrix']
        self.backprojection_mat = self.projection_mat.transpose()

    def forward(self, y):
        nb_slices = y.shape[0]

        for i in range(nb_slices):
            y_view = y[i:i+1, :, :, :].view(-1, 1)
            # temp = torch.sparse.mm(back_matrix, y_view).view(1,-1)
            temp = self.backprojection_mat.dot(y_view.cpu().numpy())
            temp = torch.tensor(temp, dtype=y.dtype,
                                device=y.device).view(1, -1)
            if i == 0:
                result = temp
            else:
                result = torch.cat((result, temp), dim=0)
        result = result.view(nb_slices, 1, 256, 256)
        return result

    def backward(self, grad_output):
        nb_slices = grad_output.shape[0]

        for i in range(nb_slices):
            grad_x_view = grad_output[i:i+1, :, :, :].view(-1, 1)
            # temp = torch.sparse.mm(proj_matrix, grad_x_view).view(1,-1)
            temp = self.projection_mat.dot(grad_x_view.cpu().numpy())
            temp = torch.tensor(temp, dtype=grad_output.dtype,
                                device=grad_output.device).view(1, -1)
            if i == 0:
                result = temp
            else:
                result = torch.cat((result, temp), dim=0)
        grad_y = result.view(nb_slices, 1, -1, 512)
        return grad_y


class ProjectSparseFunction(Function):
    def __init__(self):
        super(ProjectSparseFunction, self).__init__()

    def forward(self, x):

        result = cbct2d.axs(
            x, i_index, p_index, matrix_value,
            grid_x, grid_y, grid_det, nb_views)
        # print(result.device)
        # print(result.size())
        return result

    def backward(self, grad_output):
        grad_x = cbct2d.atxs(
            grad_output, i_index, p_index, matrix_value,
            grid_x, grid_y, grid_det, nb_views)

        return grad_x


class BackProjectSparseFunction(Function):
    def forward(self, y):
        result = cbct2d.atxs(
            y, i_index, p_index, matrix_value,
            grid_x, grid_y, grid_det, nb_views)
        return result

    def backward(self, grad_output):
        grad_y = cbct2d.axs(
            grad_output, i_index, p_index, matrix_value,
            grid_x, grid_y, grid_det, nb_views)
        return grad_y


class FbptSparseFunction(Function):
    def __init__(self):
        super(FbptSparseFunction, self).__init__()

    def forward(self, x):
        result = cbct2d.fbpt(
            x, i_index, p_index, matrix_value, filter_g,
            grid_x, grid_y, grid_det, nb_views,
            bound_det, voxsize_det, src_det_dist)
        return result

    def backward(self, grad_output):
        grad_x = cbct2d.fbp(
            grad_output, i_index, p_index, matrix_value, filter_g,
            grid_x, grid_y, grid_det, nb_views,
            bound_det, voxsize_det, src_det_dist)

        return grad_x


class FbpSparseFunction(Function):
    def forward(self, y):
        result = cbct2d.fbp(
            y, i_index, p_index, matrix_value, filter_g,
            grid_x, grid_y, grid_det, nb_views,
            bound_det, voxsize_det, src_det_dist)
        return result

    def backward(self, grad_output):
        grad_y = cbct2d.fbpt(
            grad_output, i_index, p_index, matrix_value, filter_g,
            grid_x, grid_y, grid_det, nb_views,
            bound_det, voxsize_det, src_det_dist)
        return grad_y
