# Supplementary material for: Swimming behavior and hydrodynamics of the Chinese cavefish Sinocyclocheilus rhinocerous and a possible role of its head horn structure
Source: PLoS One. 2022 Jul 25;17(7):e0270967. doi: 10.1371/journal.pone.0270967 (PMC9312365; doi:10.1371/journal.pone.0270967)
Supplement: S2 File — (ZIP) [file pone.0270967.s005.zip › Code share with PlosOne/YDLL-master/src/backends/pytorch/custom_ops/ct/ct_util.py]

import numpy as np
import scipy.io as scio
import torch
__all__ = ['Para', 'TV2D', 'Vec3', 'Vec2', 'filter1d',
           'create_filter', 'toRT',  'create_para', 'compute_op_factors']


class Para:
    def __init__(self,
                 source_origin_distance: float, origin_detector_distance: float,
                 grid: np.ndarray, image_bound: np.ndarray, voxel_size: np.ndarray,
                 nb_time_frames: np.uint32, nb_views: np.ndarray,
                 detector_grid: np.ndarray, detector_bound: np.ndarray, detector_voxel_size: np.ndarray,
                 cos_phi_array: np.ndarray, sin_phi_array: np.ndarray,
                 l, dv, g, g2, nv_block: np.uint32 = 32, nz_block: np.uint32 =128):
        self.norm_factors = np.array([1.0, 1.0, 1.0, 1.0], dtype = np.float32)
        self.source_origin_distance = source_origin_distance
        self.origin_detector_distance = origin_detector_distance
        self.grid = grid
        self.image_bound = image_bound
        self.voxel_size = voxel_size
        self.nb_time_frames = nb_time_frames
        self.nb_views = nb_views
        self.detector_grid = detector_grid
        self.detector_bound = detector_bound
        self.detector_voxel_size = detector_voxel_size
        self.cos_phi_array = cos_phi_array
        self.sin_phi_array = sin_phi_array
        self.dl = np.min(voxel_size)/2
        self.pixel_size = np.max(voxel_size)
        self.l = l
        self.dv = dv
        self.g = g
        self.g2 = g2
        self.nv_block = nv_block
        self.nz_block = nz_block


class TV2D:
    def __init__(self, grid, cg_tol: float, cg_iter: np.uint32,
                 nb_iter: np.uint32, lam: float, mu: float):
        self.grid = grid
        self.cg_tol = cg_tol
        self.cg_iter = cg_iter
        self.nb_iter = nb_iter
        self.lam = lam
        self.mu = mu


class Vec3:
    def __init__(self, value: list):
        self.x = value[0]
        self.y = value[1]
        self.z = value[2]


class Vec2:
    def __init__(self, value: list):
        self.v = value[0]
        self.z = value[1]


def filter1d(na: int, da: float, r: int, option: str):
    fm = 1/(2*da)
    f = np.linspace(-na/2, na/2-1, na)*2/na*fm
    g = np.abs(f)
    g[g > r*fm] = 0
    if option is 'ramp':
        pass
    elif option is 'hann':
        g = g*(0.5+0.5*np.cos(np.pi*f/fm))
    elif option is 'hamming':
        g = g*(0.54+0.46*np.cos(np.pi*f/fm))
    elif option is 'sheeplogan':
        g = g*np.sinc(np.pi*f/(2*fm))
    else:
        raise ValueError('No such filter!')
    g = np.append(np.zeros(int(na/2)), g)
    g = np.append(g, np.zeros(int(na/2)))
    g = np.fft.fftshift(g)*da/2
    return g


def create_filter(SO, OD, na, da2):
    # Ram-Lak filter
    # da2 = da*SO/(SO+OD)
    di = np.arange(round(na)) - round(na/2)
    g = -1/(2*np.pi**2)*((di*da2)**(-2))
    g[np.mod(di, 2) == 0] = 0
    g[di == 0] = 1/(8*da2**2)
    return g


def loadmat(file_dir, var_name):
    return scio.loadmat(file_dir)[var_name]


def savemat(arr, file_dir, var_name='data'):
    scio.savemat(file_dir, dict([(var_name, arr)]))


def toRT(file_dir, var_name=None):
    if isinstance(file_dir, np.ndarray):
        image = file_dir
    elif isinstance(file_dir, str):
        if file_dir.endswith('.mat'):
            image = loadmat(file_dir, var_name)
        elif file_dir.endswith('.npy'):
            image = np.load(file_dir)
        else:
            raise TypeError('can not recognize the image file.')
    mu_water = 0.1707
    # image[image > 3000.0] = 3000.0
    # image[image < -1000.0] = -1000.0
    image = (image/1000.0+1.0)*mu_water
    return image


def group_angle_sampling(nb_views: int, nb_frames: int, ind_frame: int):
    nb_cycles = 12
    nb_views_per_cycle = int(nb_views/nb_cycles)
    nb_views_per_group = int(nb_views_per_cycle/nb_frames)
    i_start_views = np.arange(nb_views_per_group,dtype=int)+ind_frame*(nb_views_per_group)
    # print(i_start_views)
    sampled_views = i_start_views
    for i_cycle in range(1, nb_cycles):
        sampled_views = np.hstack(
            (sampled_views, i_start_views+i_cycle*nb_views_per_cycle))
    return np.array(sampled_views, dtype=np.uint32)

# def uniform_angle_sampling(nb_views: int, nb_frames: int, ind_frame: int):
#     # nb_views_per_frame = int(nb_views/nb_frames)
#     i_start_views = np.arange(nb_views/nb_frames**2,
#                               dtype=int)+ind_frame*(nb_views/nb_frames**2)
#     # print(i_start_views)
#     sampled_views = i_start_views
#     for i_frame in range(1, nb_frames):
#         sampled_views = np.hstack(
#             (sampled_views, i_start_views+i_frame*int(nb_views/nb_frames)))
#     return np.array(sampled_views, dtype=np.uint32)


def part_angle_sampling(nb_views: int, start: int, end: int):
    if end > nb_views or start < 0:
        raise ValueError('sampling out of range.')
    return np.array(np.arange(end - start)+start)


def create_para(image_file, nb_timeframes: int, ind_timeframe: int, sample_method):
    # configure the image parameters
    image = np.load(image_file)
    if image.ndim == 2:
        image = image[:,:,np.newaxis]
    [nx, ny, nz] = image.shape
    [xi, yi] = -nx/2+0.5, -ny/2+0.5
    [dx, dy] = 0.1, 0.1

    # configure the detector parameters
    na, nb = int(512), int(512/4)
    da = 0.0388*1024/na
    db = da
    nb_views = 600
    phi = 2*np.pi/nb_views*np.arange(nb_views).reshape((-1, 1))
    # print(phi)
    ai = (-na/2+0.5)*np.ones((nb_views, 1))
    bi = (-nb / 2 + 0.5) * np.ones((nb_views, 1))
    nt = np.uint32(1)
    Nv = np.ones((nt, 1), dtype=np.uint32)*nb_views

    # sampling

    if nb_timeframes >= 1:
        if sample_method == 'dynamic':
            print('dynamic sampling')
            angle_ind = group_angle_sampling(nb_views, nb_timeframes, ind_timeframe)
        elif sample_method == 'limit':
            print('limit sampling')
            angle_bound = int(nb_views/4) 
            angle_interval = int(nb_views/nb_timeframes)//2
            angle_ind = part_angle_sampling(nb_views, angle_bound-angle_interval, angle_bound+angle_interval)
            # angle_ind = np.array(list(part_angle_sampling(
                # nb_views, 50, 250))+list(part_angle_sampling(nb_views, 350, 550)))
        elif sample_method == 'uniform':
            print('uniform sampling')
            angle_ind = np.array(np.arange(nb_views/nb_timeframes)*nb_timeframes,dtype=np.int32)
        else:
            raise ValueError(f'{sample_method} sampling method not defined!')
        # print(angle_ind)
        nb_views = int(len(angle_ind))
        phi = phi[angle_ind]
        ai = ai[angle_ind]
        bi = bi[angle_ind]
        Nv = np.ones((nt, 1), dtype=np.uint32)*nb_views

    cos_phi = np.cos(phi, dtype=np.float32)
    sin_phi = np.sin(phi, dtype=np.float32)
    phi2 = np.sort(phi).reshape((-1, 1))
    ind = np.argsort(phi)
    l = np.zeros((na, 1), dtype=np.float32)
    dv = np.zeros((nb_views, 1))
    dv[:-1] = phi2[1:] - phi2[:-1]
    dv[nb_views-1] = phi2[0] + 2 * np.pi - phi2[nb_views-1]
    dv = dv[ind]
    dv = dv.reshape((-1, 1))
    SO, OD = 100.0, 50.0
    g = create_filter(SO, OD, na, da*SO/(SO+OD))
    g2 = create_filter(SO, OD, na, da)
    para = Para(
        source_origin_distance=SO, origin_detector_distance=OD,
        grid=np.array([nx, ny], dtype=np.uint32),
        image_bound=np.array([xi, yi], dtype=np.float32),
        voxel_size=np.array([dx, dy], dtype=np.float32),
        nb_time_frames=nt, nb_views=Nv,
        detector_grid=np.array([na, nb], dtype=np.uint32),
        detector_bound=np.array([ai, bi], dtype=np.float32),
        detector_voxel_size=np.array([da, db], dtype=np.float32),
        cos_phi_array=cos_phi, sin_phi_array=sin_phi,
        l=l,
        dv=np.array(dv, dtype=np.float32),
        g=np.array(g, dtype=np.float32),
        g2 = np.array(g2,dtype=np.float32),
        nv_block=32, nz_block=128)
    # print(para.dv.shape)
    para.g2 = np.array([para.g2, para.g2, para.g2], dtype=np.float32).reshape((-1,))
    return para, nz, image

def compute_op_factors(para, cuda_device):
    '''This function compute the normalization factors for the CT operators.
       In typical iterative reconstruction, we use projection operator A 
       and back-projection operator A^T looply. The back-projected image should 
       be scaled to preserve the energy. In other words, projecting an identical 
       image and then back-projecting it will not obtain an image with the same 
       scale as the identical one. Thus, we introduce a factor to make the following 
       equation true:
                         norm(s*A^T*A*1) = norm(1)
       where s is the factor, 1 is identical image.
       The computed operators are then embeded into the back-projection operator.
    '''
    image_dir = '/home/chengaoyu/WorkSpace/data/CBCT/result/raytracing2d_prostate/test_slice.npy'
    image = np.load(image_dir)[:, :]
    image = image[np.newaxis, np.newaxis, :, :]
    torch_image = torch.tensor(image, device=cuda_device, requires_grad=False)
    torch_image = torch.ones_like(
        torch_image, device=cuda_device, requires_grad=False)
    
    proj = Project(para, cuda_device)
    projection = proj(torch_image)
    bp = BackProject(para, cuda_device)
    bp_image = bp(projection)
    
    fbp = Fbp(para, cuda_device)
    projection = proj(torch_image)
    fbp_image = fbp(projection)
    
    ft = FbpTranspose(para, cuda_device)
    fprojection = ft(torch_image)
    bpft_image = bp(fprojection)

    para.norm_factors[1] = np.linalg.norm(np.ones_like(image))/np.linalg.norm(bp_image.cpu().numpy())
    para.norm_factors[2] = np.linalg.norm(np.ones_like(image))/np.linalg.norm(fbp_image.cpu().numpy())
    para.norm_factors[3] = np.linalg.norm(np.ones_like(image))/np.linalg.norm(bpft_image.cpu().numpy())/para.norm_factors[1]
    print('corrected norm factors:',para.norm_factors)
