# Supplementary material for: Swimming behavior and hydrodynamics of the Chinese cavefish Sinocyclocheilus rhinocerous and a possible role of its head horn structure
Source: PLoS One. 2022 Jul 25;17(7):e0270967. doi: 10.1371/journal.pone.0270967 (PMC9312365; doi:10.1371/journal.pone.0270967)
Supplement: S2 File — (ZIP) [file pone.0270967.s005.zip › Code share with PlosOne/YDLL-master/src/backends/pytorch/custom_ops/ct/denoising2d/denoising2d_tv.cpp]

#include <torch/extension.h>
#include <vector>

at::Tensor denoising_tv_batchs(
    at::Tensor image_batchs,
    float mu, float lambda,
    float CG_tol, int CG_iter,
    int nb_iter, int grid_x, int grid_y);

#define CHECK_CUDA(x) AT_ASSERTM(x.type().is_cuda(), #x " must be a CUDA tensor")
#define CHECK_CONTIGUOUS(x) AT_ASSERTM(x.is_contiguous(), #x " must be contiguous")
#define CHECK_INPUT(x) \
    CHECK_CUDA(x);     \
    CHECK_CONTIGUOUS(x)

at::Tensor denoising_tv(
    at::Tensor image_batchs,
    int grid_x,
    int grid_y,
    float mu,
    float lambda,
    float CG_tol,
    int CG_iter,
    int nb_iter)
{
    CHECK_INPUT(image_batchs);
    return denoising_tv_batchs(
        image_batchs,
        mu, lambda,
        CG_tol, CG_iter,
        nb_iter, grid_x, grid_y);
}
