# Supplementary material for: Swimming behavior and hydrodynamics of the Chinese cavefish Sinocyclocheilus rhinocerous and a possible role of its head horn structure
Source: PLoS One. 2022 Jul 25;17(7):e0270967. doi: 10.1371/journal.pone.0270967 (PMC9312365; doi:10.1371/journal.pone.0270967)
Supplement: S2 File — (ZIP) [file pone.0270967.s005.zip › Code share with PlosOne/YDLL-master/src/backends/pytorch/custom_ops/ct/denoising2d/denoising2d_tv_kernel.cu]

#include <ATen/ATen.h>
#include <cuda.h>
#include <cuda_runtime.h>
#include <vector>

#include <ctime>
#include <cmath>
// #include <limits>
#include <math.h>
#include <malloc.h>
#include <cublas.h>
#include <cublas_v2.h>

#define BLOCK_SIZE_x 16
#define BLOCK_SIZE_y 16

// template <typename scalar_t>
// __global__ void admm()
// {
// }

// at::Tensor denoising_tv_batchs(
// 	at::Tensor image_batchs,
// 	at::Tensor b_h,
// 	int grid_x,
// 	int grid_y,
// 	float mu,
// 	float lambda,
// 	float CG_tol,
// 	int CG_iter,
// 	int nb_iter)
// {
// }

// Part 5: utility
template <typename scalar_t>
__global__ void initialize_kernel(scalar_t *y,
								  const int na,
								  const int nb2)
{
	int bx = blockIdx.x;
	int by = blockIdx.y;
	int tx = threadIdx.x;
	int ty = threadIdx.y;
	int ia = bx * BLOCK_SIZE_x + tx;
	int ib2 = by * BLOCK_SIZE_y + ty;
	if (ia < na && ib2 < nb2)
	{
		y[ib2 * na + ia] = 0;
	}
}
template <typename scalar_t>
__global__ void equal_kernel(scalar_t *y,
							 const scalar_t *x,
							 const int nx, const int ny)
{
	int bx = blockIdx.x;
	int by = blockIdx.y;
	int tx = threadIdx.x;
	int ty = threadIdx.y;
	int ix = bx * BLOCK_SIZE_x + tx;
	int iy = by * BLOCK_SIZE_y + ty;
	if (ix < nx && iy < ny)
	{
		int idx = (iy * nx + ix);
		y[idx] = x[idx];
	}
}

template <typename scalar_t>
__global__ void plus_kernel(scalar_t *y,
							const scalar_t *x1,
							const scalar_t *x2,
							const int nx, const int ny)
{
	int bx = blockIdx.x;
	int by = blockIdx.y;
	int tx = threadIdx.x;
	int ty = threadIdx.y;
	int ix = bx * BLOCK_SIZE_x + tx;
	int iy = by * BLOCK_SIZE_y + ty;
	if (ix < nx && iy < ny)
	{
		int idx = (iy * nx + ix);
		y[idx] = x1[idx] + x2[idx];
	}
}
template <typename scalar_t>
__global__ void plus0_kernel(scalar_t *y,
							 const scalar_t *x,
							 const int nx, const int ny)
{
	int bx = blockIdx.x;
	int by = blockIdx.y;
	int tx = threadIdx.x;
	int ty = threadIdx.y;
	int ix = bx * BLOCK_SIZE_x + tx;
	int iy = by * BLOCK_SIZE_y + ty;
	if (ix < nx && iy < ny)
	{
		int idx = (iy * nx + ix);
		y[idx] += x[idx];
	}
}
template <typename scalar_t>
__global__ void minus_kernel(scalar_t *y,
							 const scalar_t *x1,
							 const scalar_t *x2,
							 const int nx, const int ny)
{
	int bx = blockIdx.x;
	int by = blockIdx.y;
	int tx = threadIdx.x;
	int ty = threadIdx.y;
	int ix = bx * BLOCK_SIZE_x + tx;
	int iy = by * BLOCK_SIZE_y + ty;
	if (ix < nx && iy < ny)
	{
		int idx = (iy * nx + ix);
		y[idx] = x1[idx] - x2[idx];
	}
}

template <typename scalar_t>
__global__ void minus0_kernel(scalar_t *y,
							  const scalar_t *x,
							  const int nx, const int ny)
{
	int bx = blockIdx.x;
	int by = blockIdx.y;
	int tx = threadIdx.x;
	int ty = threadIdx.y;
	int ix = bx * BLOCK_SIZE_x + tx;
	int iy = by * BLOCK_SIZE_y + ty;
	if (ix < nx && iy < ny)
	{
		int idx = (iy * nx + ix);
		y[idx] -= x[idx];
	}
}

template <typename scalar_t>
__global__ void multiply_kernel(scalar_t *x,
								const float c,
								const int nx, const int ny)
{
	int bx = blockIdx.x;
	int by = blockIdx.y;
	int tx = threadIdx.x;
	int ty = threadIdx.y;
	int ix = bx * BLOCK_SIZE_x + tx;
	int iy = by * BLOCK_SIZE_y + ty;
	if (ix < nx && iy < ny)
	{
		int idx = (iy * nx + ix);
		x[idx] *= c;
	}
}
template <typename scalar_t>
__global__ void multiply_plus0_kernel(scalar_t *y,
									  const scalar_t *x,
									  const float s,
									  const int nx, const int ny)
{
	int bx = blockIdx.x;
	int by = blockIdx.y;
	int tx = threadIdx.x;
	int ty = threadIdx.y;
	int ix = bx * BLOCK_SIZE_x + tx;
	int iy = by * BLOCK_SIZE_y + ty;

	if (ix < nx && iy < ny)
	{
		int idx = (iy * nx + ix);
		y[idx] += s * x[idx];
	}
}


template<typename scalar_t>
__device__ void 


// Part 4: TV
template <typename scalar_t>
__global__ void wx_tv2d_kernel(scalar_t *wx,
							   const scalar_t *x,
							   const int nx, const int ny)
{
	int bx = blockIdx.x;
	int by = blockIdx.y;
	int tx = threadIdx.x;
	int ty = threadIdx.y;
	int ix = bx * BLOCK_SIZE_x + tx;
	int iy = by * BLOCK_SIZE_y + ty;

	if (ix < nx && iy < ny)
	{
		int idx = iy * nx + ix;
		if (ix < nx - 1)
		{
			wx[2 * idx] = x[idx] - x[idx + 1];
		}
		else
		{
			wx[2 * idx] = 0;
		}
		if (iy < ny - 1)
		{
			wx[2 * idx + 1] = x[idx] - x[idx + nx];
		}
		else
		{
			wx[2 * idx + 1] = 0;
		}
	}
}
void wx_tv2d(float *wx_d, float *x_d, int nx, int ny)
{
	dim3 dimBlock(BLOCK_SIZE_x, BLOCK_SIZE_y);
	dim3 dimGrid_t((nx + dimBlock.x - 1) / dimBlock.x, (ny + dimBlock.y - 1) / dimBlock.y);
	wx_tv2d_kernel<<<dimGrid_t, dimBlock>>>(wx_d, x_d, nx, ny);
	cudaDeviceSynchronize();
}

template <typename scalar_t>
__global__ void wtx_tv2d_kernel(scalar_t *x,
								const scalar_t *wx,
								const int nx, const int ny)
{
	int bx = blockIdx.x;
	int by = blockIdx.y;
	int tx = threadIdx.x;
	int ty = threadIdx.y;
	int ix = bx * BLOCK_SIZE_x + tx;
	int iy = by * BLOCK_SIZE_y + ty;

	if (ix < nx && iy < ny)
	{
		int idx = iy * nx + ix;

		x[idx] = 0;
		if (ix == 0)
		{
			x[idx] += wx[2 * idx];
		}
		else
		{
			if (ix < nx - 1)
			{
				x[idx] += -wx[2 * (idx - 1)] + wx[2 * idx];
			}
			else
			{
				x[idx] += -wx[2 * (idx - 1)];
			}
		}
		if (iy == 0)
		{
			x[idx] += wx[2 * idx + 1];
		}
		else
		{
			if (iy < ny - 1)
			{
				x[idx] += -wx[2 * (idx - nx) + 1] + wx[2 * idx + 1];
			}
			else
			{
				x[idx] += -wx[2 * (idx - nx) + 1];
			}
		}
	}
}

void wtx_tv2d(float *x_d, float *wx_d, int nx, int ny)
{
	dim3 dimBlock(BLOCK_SIZE_x, BLOCK_SIZE_y);
	dim3 dimGrid_t((nx + dimBlock.x - 1) / dimBlock.x, (ny + dimBlock.y - 1) / dimBlock.y);
	wtx_tv2d_kernel<<<dimGrid_t, dimBlock>>>(x_d, wx_d, nx, ny);
	cudaDeviceSynchronize();
}

template <typename scalar_t>
__global__ void shrink_tv2d_kernel(scalar_t *y,
								   const scalar_t *x,
								   const float s,
								   const int nx, const int ny)
{
	int bx = blockIdx.x;
	int by = blockIdx.y;
	int tx = threadIdx.x;
	int ty = threadIdx.y;
	int ix = bx * BLOCK_SIZE_x + tx;
	int iy = by * BLOCK_SIZE_y + ty;

	if (ix < nx && iy < ny)
	{
		int idx;
		float tmp, d;
		idx = 2 * (iy * nx + ix);
		tmp = sqrtf(x[idx] * x[idx] + x[idx + 1] * x[idx + 1]); // sqrt different from matlab
		if (tmp > s)
		{
			d = (tmp - s) / tmp;
			y[idx] = x[idx] * d;
			y[idx + 1] = x[idx + 1] * d;
		}
		else
		{
			y[idx] = 0;
			y[idx + 1] = 0;
		}
	}
}
void shrink_tv2d(float *y, float *x, float s, int nx, int ny)
{
	dim3 dimBlock(BLOCK_SIZE_x, BLOCK_SIZE_y);
	dim3 dimGrid_t((nx + dimBlock.x - 1) / dimBlock.x, (ny + dimBlock.y - 1) / dimBlock.y);
	shrink_tv2d_kernel<<<dimGrid_t, dimBlock>>>(y, x, s, nx, ny);
	cudaDeviceSynchronize();
}

// Part 6: CG-JtJ
void JtJ(float *Ap, float *x, float *tmpx, float *tmpwx, float mu, int nx, int ny)
{
	wx_tv2d(tmpwx, x, nx, ny);
	wtx_tv2d(tmpx, tmpwx, nx, ny);
	dim3 dimBlock(BLOCK_SIZE_x, BLOCK_SIZE_y);
	dim3 dimGrid_x((nx + dimBlock.x - 1) / dimBlock.x, (ny + dimBlock.y - 1) / dimBlock.y);
	multiply_kernel<<<dimGrid_x, dimBlock>>>(tmpx, mu, nx, ny);
	cudaDeviceSynchronize();
	plus_kernel<<<dimGrid_x, dimBlock>>>(Ap, x, tmpx, nx, ny);
	cudaDeviceSynchronize();
}

// Part 7: ADMM
void ADMM(float *x, float *ds, float *vs,
		  float *b, float *g, float *r, float *p,
		  float *Ap, float *tmpx, float *tmpwx,
		  float *tmpdot, float lambda, float mu,
		  float CG_tol0, int CG_iter, int N_iter, int nx, int ny)
{
	float tmpdot_h[1], s, s2, lam, alpha, beta, CG_tol;
	int n_iter, n_cg;

	lam = lambda / mu;

	dim3 dimBlock(BLOCK_SIZE_x, BLOCK_SIZE_y);
	dim3 dimGrid_x((nx + dimBlock.x - 1) / dimBlock.x, (ny + dimBlock.y - 1) / dimBlock.y);
	dim3 dimGrid_wx((2 * nx + dimBlock.x - 1) / dimBlock.x, (ny + dimBlock.y - 1) / dimBlock.y);

	initialize_kernel<<<dimGrid_x, dimBlock>>>(x, nx, ny);
	initialize_kernel<<<dimGrid_wx, dimBlock>>>(ds, 2 * nx, ny);
	initialize_kernel<<<dimGrid_wx, dimBlock>>>(vs, 2 * nx, ny);

	cublasHandle_t h; // for dot product
	cublasCreate(&h);
	cublasSetPointerMode(h, CUBLAS_POINTER_MODE_DEVICE);

	for (n_iter = 0; n_iter < N_iter; n_iter++)
	{ //g=b+mus*Wtxs(ds+vs,wps);
		plus_kernel<<<dimGrid_wx, dimBlock>>>(tmpwx, ds, vs, 2 * nx, ny);
		cudaDeviceSynchronize();
		wtx_tv2d(tmpx, tmpwx, nx, ny);
		multiply_kernel<<<dimGrid_x, dimBlock>>>(tmpx, mu, nx, ny);
		cudaDeviceSynchronize();
		plus_kernel<<<dimGrid_x, dimBlock>>>(g, b, tmpx, nx, ny);
		cudaDeviceSynchronize();

		//CG
		JtJ(Ap, x, tmpx, tmpwx, mu, nx, ny);
		minus_kernel<<<dimGrid_x, dimBlock>>>(r, g, Ap, nx, ny);
		cudaDeviceSynchronize();
		equal_kernel<<<dimGrid_x, dimBlock>>>(p, r, nx, ny);
		cudaDeviceSynchronize();
		cublasSdot(h, nx * ny, r, 1, r, 1, tmpdot);
		cudaMemcpy(tmpdot_h, tmpdot, 1 * sizeof(float), cudaMemcpyDeviceToHost);
		s = tmpdot_h[0];

		CG_tol = s * CG_tol0;
		for (n_cg = 0; n_cg < CG_iter && s > CG_tol; n_cg++)
		{
			JtJ(Ap, p, tmpx, tmpwx, mu, nx, ny);
			cublasSdot(h, nx * ny, p, 1, Ap, 1, tmpdot);
			cudaMemcpy(tmpdot_h, tmpdot, 1 * sizeof(float), cudaMemcpyDeviceToHost);
			s2 = tmpdot_h[0];
			alpha = s / s2;
			multiply_plus0_kernel<<<dimGrid_x, dimBlock>>>(x, p, alpha, nx, ny);
			cudaDeviceSynchronize();
			multiply_plus0_kernel<<<dimGrid_x, dimBlock>>>(r, Ap, -alpha, nx, ny);
			cudaDeviceSynchronize();
			cublasSdot(h, nx * ny, r, 1, r, 1, tmpdot);
			cudaMemcpy(tmpdot_h, tmpdot, 1 * sizeof(float), cudaMemcpyDeviceToHost);
			s2 = tmpdot_h[0];
			beta = s2 / s;
			s = s2;
			multiply_kernel<<<dimGrid_x, dimBlock>>>(p, beta, nx, ny);
			cudaDeviceSynchronize();
			plus0_kernel<<<dimGrid_x, dimBlock>>>(p, r, nx, ny);
			cudaDeviceSynchronize();
		}

		//Regularization
		//tmp=Wxs(x,wps)-vs;ds=Sxs(tmp,lambdas/mus,wps);vs=ds-tmp;
		wx_tv2d(tmpwx, x, nx, ny);
		minus0_kernel<<<dimGrid_wx, dimBlock>>>(tmpwx, vs, 2 * nx, ny);
		cudaDeviceSynchronize();
		shrink_tv2d(ds, tmpwx, lam, nx, ny);
		minus_kernel<<<dimGrid_wx, dimBlock>>>(vs, ds, tmpwx, 2 * nx, ny);
		cudaDeviceSynchronize();
	}

	cublasDestroy(h);
}

void denoising_tv(at::Tensor input_images,
		  float mu, float lambda,
		  float CG_tol, int CG_iter,
		  int N_iter,
		  int nx, int ny)
{
	const int nb_batchs = input_images.size(0);
	const int nb_channels = input_images.size(1);
	at::Tensor output_images = at::zeros(input_images.sizes(), input_images.type());
	for(int ibatch= 0; ibatch<nb_batchs;ibatch++)
	{	
		at::Tensor x = at::zeros({nx, ny}, input_images.type());
		at::Tensor g = at::zeros({nx, ny}, input_images.type());
		at::Tensor r = at::zeros({nx, ny}, input_images.type());
		at::Tensor p = at::zeros({nx, ny}, input_images.type());
		at::Tensor Ap = at::zeros({nx, ny}, input_images.type());
		at::Tensor tmpx = at::zeros({nx, ny}, input_images.type());
		at::Tensor tmpwx = at::zeros({2*nx, ny}, input_images.type());
		at::Tensor ds = at::zeros({2*nx, ny}, input_images.type());
		at::Tensor vs = at::zeros({2*nx, ny}, input_images.type());
		float tmpdot = 0.0;

		// admm
		float lam = lambda/mu;
		dim3 dimBlock(BLOCK_SIZE_x, BLOCK_SIZE_y);
		dim3 dimGrid_x((nx + dimBlock.x - 1) / dimBlock.x, (ny + dimBlock.y - 1) / dimBlock.y);
		dim3 dimGrid_wx((2 * nx + dimBlock.x - 1) / dimBlock.x, (ny + dimBlock.y - 1) / dimBlock.y);
		dim3 dimGrid_t((nx + dimBlock.x - 1) / dimBlock.x, (ny + dimBlock.y - 1) / dimBlock.y);
		cublasHandle_t h; // for dot product
		cublasCreate(&h);
		cublasSetPointerMode(h, CUBLAS_POINTER_MODE_DEVICE);
		for (int n_iter = 0; n_iter <N_iter; n_iter++ )
		{
			// step 1
			AT_DISPATCH_FLOATING_TYPES(
				input_images.type(),
				"plus_kernel",
				([&]{plus_kernel<scalar_t><<<dimGrid_wx, dimBlock>>>(
					tmpwx.data<scalar_t>(),
					ds.data<scalar_t>(), 
					vs.data<scalar_t>(),
					2 * nx, ny);
				}));
			// plus_kernel<<<dimGrid_wx, dimBlock>>>(tmpwx, ds, vs, 2 * nx, ny);
			cudaDeviceSynchronize();

			//  step 2
			AT_DISPATCH_FLOATING_TYPES(
				input_images.type(),
				"wtx_tv2d_kernel",
				([&]{wtx_tv2d_kernel<scalar_t><<<dimGrid_t, dimBlock>>>(
					tmpx.data<scalar_t>(),
					tmpwx.data<scalar_t>(),
					nx, ny);
				}));
			// wtx_tv2d_kernel<<<dimGrid_t, dimBlock>>>(tmpx, tmpwx, nx, ny);
			cudaDeviceSynchronize();

			// step 3
			AT_DISPATCH_FLOATING_TYPES(
				input_images.type(),
				"multiply_kernel",
				([&]{multiply_kernel<scalar_t><<<dimGrid_x, dimBlock>>>(
					tmpx.data<scalar_t>(), mu, nx, ny);
				}));
			// multiply_kernel<<<dimGrid_x, dimBlock>>>(tmpx, mu, nx, ny);
			cudaDeviceSynchronize();
			
			// step 4
			AT_DISPATCH_FLOATING_TYPES(
				input_images.type(),
				"plus_kernel",
				([&]{plus_kernel<scalar_t><<<dimGrid_x, dimBlock>>>(
					g.data<scalar_t>(),
					input_images.data<scalar_t>()+(ibatch*nx*ny), 
					tmpx.data<scalar_t>(),
					nx, ny);
				}));
			// plus_kernel<<<dimGrid_x, dimBlock>>>(g, b, tmpx, nx, ny);
			cudaDeviceSynchronize();
	
			//CG
			JtJ(Ap, x, tmpx, tmpwx, mu, nx, ny);
			minus_kernel<<<dimGrid_x, dimBlock>>>(r, g, Ap, nx, ny);
			cudaDeviceSynchronize();
			equal_kernel<<<dimGrid_x, dimBlock>>>(p, r, nx, ny);
			cudaDeviceSynchronize();
			cublasSdot(h, nx * ny, r, 1, r, 1, tmpdot);
			cudaMemcpy(tmpdot_h, tmpdot, 1 * sizeof(float), cudaMemcpyDeviceToHost);
			s = tmpdot_h[0];
	
			float CG_tol_inner = s * CG_tol;
			for (int n_cg = 0; n_cg < CG_iter && s > CG_tol; n_cg++)
			{
				JtJ(Ap, p, tmpx, tmpwx, mu, nx, ny);
				cublasSdot(h, nx * ny, p, 1, Ap, 1, tmpdot);
				cudaMemcpy(tmpdot_h, tmpdot, 1 * sizeof(float), cudaMemcpyDeviceToHost);
				s2 = tmpdot_h[0];
				alpha = s / s2;
				multiply_plus0_kernel<<<dimGrid_x, dimBlock>>>(x, p, alpha, nx, ny);
				cudaDeviceSynchronize();
				multiply_plus0_kernel<<<dimGrid_x, dimBlock>>>(r, Ap, -alpha, nx, ny);
				cudaDeviceSynchronize();
				cublasSdot(h, nx * ny, r, 1, r, 1, tmpdot);
				cudaMemcpy(tmpdot_h, tmpdot, 1 * sizeof(float), cudaMemcpyDeviceToHost);
				s2 = tmpdot_h[0];
				beta = s2 / s;
				s = s2;
				multiply_kernel<<<dimGrid_x, dimBlock>>>(p, beta, nx, ny);
				cudaDeviceSynchronize();
				plus0_kernel<<<dimGrid_x, dimBlock>>>(p, r, nx, ny);
				cudaDeviceSynchronize();
			}
	
			//Regularization
			//tmp=Wxs(x,wps)-vs;ds=Sxs(tmp,lambdas/mus,wps);vs=ds-tmp;
			wx_tv2d(tmpwx, x, nx, ny);
			minus0_kernel<<<dimGrid_wx, dimBlock>>>(tmpwx, vs, 2 * nx, ny);
			cudaDeviceSynchronize();
			shrink_tv2d(ds, tmpwx, lam, nx, ny);
			minus_kernel<<<dimGrid_wx, dimBlock>>>(vs, ds, tmpwx, 2 * nx, ny);
			cudaDeviceSynchronize();

		}
		cublasDestroy(h);
	}

}

// Part 8: cbct_tvfdk
// at::Tensor denoising_tv(
// 	at::Tensor input_images,
// 	float mu, float lambda,
// 	float CG_tol, int CG_iter,
// 	int N_iter,
// 	int nx, int ny)
// {
// 	// float *x, *g, *b, *r, *p, *Ap, *tmpx, *tmpwx, *tmpdot, *ds, *vs;
// 	// const int Nx = nx * ny;
// 	const int nb_batchs = input_images.size(0);
// 	const int nb_channels = input_images.size(1);
// 	at::Tensor output_images = at::zeros(input_images.size(), input_images.type());
// 	for (int ibatch = 0; ibatch < nb_batchs; ibatch++)
// 	{
// 		at::Tensor x = at::zeros({nx, ny}, input_images.type());
// 		at::Tensor g = at::zeros({nx, ny}, input_images.type());
// 		at::Tensor r = at::zeros({nx, ny}, input_images.type());
// 		at::Tensor p = at::zeros({nx, ny}, input_images.type());
// 		at::Tensor Ap = at::zeros({nx, ny}, input_images.type());
// 		at::Tensor tmpx = at::zeros({nx, ny}, input_images.type());
// 		at::Tensor tmpwx = at::zeros({2, nx, ny}, input_images.type());
// 		at::Tensor ds = at::zeros({2, nx, ny}, input_images.type());
// 		at::Tensor vs = at::zeros({2, nx, ny}, input_images.type());
// 		float tmpdot = 0.0;
// 		// at::Tensor b = at::zeros({nx, ny}, input_images.type());
// 		ADMM(x, ds, vs, b, g, r, p, Ap, tmpx, tmpwx, tmpdot, lambda, mu, CG_tol, CG_iter, N_iter, nx, ny);
// 	}
// 	cudaMalloc(&x, Nx * sizeof(float));

// 	cudaMalloc(&g, Nx * sizeof(float));
// 	cudaMalloc(&r, Nx * sizeof(float));
// 	cudaMalloc(&p, Nx * sizeof(float));
// 	cudaMalloc(&Ap, Nx * sizeof(float));
//	cudaMalloc(&tmpx, Nx * sizeof(float));
// 	cudaMalloc(&tmpwx, 2 * Nx * sizeof(float));
// 	cudaMalloc(&ds, 2 * Nx * sizeof(float));
// 	cudaMalloc(&vs, 2 * Nx * sizeof(float));
// 	cudaMalloc(&tmpdot, 1 * sizeof(float));

// 	cudaMalloc(&b, Nx * sizeof(float));
// 	cudaMemcpy(b, b_h, Nx * sizeof(float), cudaMemcpyHostToDevice);

// 	ADMM(x, ds, vs, b, g, r, p, Ap, tmpx, tmpwx, tmpdot, lambda, mu, CG_tol, CG_iter, N_iter, nx, ny);

// 	cudaMemcpy(x_h, x, Nx * sizeof(float), cudaMemcpyDeviceToHost);

// 	cudaFree(x);
// 	cudaFree(g);
// 	cudaFree(b);
// 	cudaFree(r);
// 	cudaFree(p);
// 	cudaFree(Ap);
// 	cudaFree(tmpx);
// 	cudaFree(tmpwx);
// 	cudaFree(tmpdot);
// 	cudaFree(ds);
// 	cudaFree(vs);
// }
