# Supplementary material for: Swimming behavior and hydrodynamics of the Chinese cavefish Sinocyclocheilus rhinocerous and a possible role of its head horn structure
Source: PLoS One. 2022 Jul 25;17(7):e0270967. doi: 10.1371/journal.pone.0270967 (PMC9312365; doi:10.1371/journal.pone.0270967)
Supplement: S2 File — (ZIP) [file pone.0270967.s005.zip › Code share with PlosOne/YDLL-master/src/backends/pytorch/custom_ops/ct/fbp2d/fbp2d.cpp]

#include <torch/extension.h>
#include <vector>

at::Tensor fbp_batchs_gh(
    at::Tensor projection_batchs,
    at::Tensor cos_phi,
    at::Tensor sin_phi,
    int grid_x,
    int grid_y,
    at::Tensor grid,
    at::Tensor bound,
    int grid_det,
    float voxsize_det,
    float bound_det,
    at::Tensor l,
    at::Tensor g,
    int nb_views,
    float dv,
    float src_ori_dist);

at::Tensor fbp_transpose_batchs(
    at::Tensor image_batchs,
    at::Tensor cos_phi,
    at::Tensor sin_phi,
    int grid_x,
    int grid_y,
    at::Tensor grid,
    at::Tensor bound,
    at::Tensor voxsize,
    int grid_det,
    at::Tensor bound_det,
    float voxsize_det,
    int nb_views,
    int nv_block,
    float src_ori_dist,
    float ori_det_dist,
    at::Tensor g,
    float norm_factor);

at::Tensor fbp_batchs(
    at::Tensor projection_batchs,
    at::Tensor cos_phi,
    at::Tensor sin_phi,
    int grid_x,
    int grid_y,
    at::Tensor grid,
    at::Tensor bound,
    at::Tensor voxsize,
    int grid_det,
    at::Tensor bound_det,
    float voxsize_det,
    int nb_views,
    int nv_block,
    float src_ori_dist,
    float ori_det_dist,
    at::Tensor g,
    float norm_factor);

#define CHECK_CUDA(x) AT_ASSERTM(x.type().is_cuda(), #x " must be a CUDA tensor")
#define CHECK_CONTIGUOUS(x) AT_ASSERTM(x.is_contiguous(), #x " must be contiguous")
#define CHECK_INPUT(x) \
    CHECK_CUDA(x);     \
    CHECK_CONTIGUOUS(x)

at::Tensor fbp_gh(
    at::Tensor projection_batchs,
    at::Tensor cos_phi,
    at::Tensor sin_phi,
    int grid_x,
    int grid_y,
    at::Tensor grid,
    at::Tensor voxsize,
    int grid_det,
    float voxsize_det,
    float bound_det,
    at::Tensor l,
    at::Tensor g,
    int nb_views,
    float dv,
    float src_ori_dist)
{
    CHECK_INPUT(projection_batchs);
    CHECK_INPUT(cos_phi);
    CHECK_INPUT(sin_phi);
    CHECK_INPUT(grid);
    CHECK_INPUT(voxsize);
    CHECK_INPUT(l);
    CHECK_INPUT(g);
    return fbp_batchs_gh(
        projection_batchs,
        cos_phi, sin_phi,
        grid_x, grid_y,
        grid, voxsize,
        grid_det, voxsize_det, bound_det,
        l, g, nb_views, dv,
        src_ori_dist);
}

at::Tensor fbp_transpose(
    at::Tensor image_batchs,
    at::Tensor cos_phi,
    at::Tensor sin_phi,
    int grid_x,
    int grid_y,
    at::Tensor grid,
    at::Tensor bound,
    at::Tensor voxsize,
    int grid_det,
    at::Tensor bound_det,
    float voxsize_det,
    int nb_views,
    int nv_block,
    float src_ori_dist,
    float ori_det_dist,
    at::Tensor g,
    float norm_factor)
{
    CHECK_INPUT(image_batchs);
    CHECK_INPUT(cos_phi);
    CHECK_INPUT(sin_phi);
    CHECK_INPUT(grid);
    CHECK_INPUT(bound);
    CHECK_INPUT(voxsize);
    CHECK_INPUT(bound_det)
    CHECK_INPUT(g);
    return fbp_transpose_batchs(
        image_batchs,
        cos_phi, sin_phi,
        grid_x, grid_y,
        grid, bound, voxsize,
        grid_det, bound_det, voxsize_det,
        nb_views, nv_block,
        src_ori_dist, ori_det_dist, g, norm_factor);
}

at::Tensor fbp(
    at::Tensor projection_batchs,
    at::Tensor cos_phi,
    at::Tensor sin_phi,
    int grid_x,
    int grid_y,
    at::Tensor grid,
    at::Tensor bound,
    at::Tensor voxsize,
    int grid_det,
    at::Tensor bound_det,
    float voxsize_det,
    int nb_views,
    int nv_block,
    float src_ori_dist,
    float ori_det_dist,
    at::Tensor g,
    float norm_factor)
{
    CHECK_INPUT(projection_batchs);
    CHECK_INPUT(cos_phi);
    CHECK_INPUT(sin_phi);
    CHECK_INPUT(grid);
    CHECK_INPUT(bound);
    CHECK_INPUT(voxsize);
    CHECK_INPUT(bound_det)
    // CHECK_INPUT(l);
    CHECK_INPUT(g);
    return fbp_batchs(
        projection_batchs,
        cos_phi, sin_phi,
        grid_x, grid_y,
        grid, bound, voxsize,
        grid_det, bound_det, voxsize_det,
        nb_views, nv_block,
        src_ori_dist, ori_det_dist, g, norm_factor);
}

PYBIND11_MODULE(TORCH_EXTENSION_NAME, m)
{
    m.def("fbp_gh", &fbp_gh, "2D fbp by gh (CUDA)");
    m.def("fbp_transpose", &fbp_transpose, "2D fbp transpose");
    m.def("fbp", &fbp, "2D fbp by cgy(CUDA)");
}
