# Supplementary material for: Swimming behavior and hydrodynamics of the Chinese cavefish Sinocyclocheilus rhinocerous and a possible role of its head horn structure
Source: PLoS One. 2022 Jul 25;17(7):e0270967. doi: 10.1371/journal.pone.0270967 (PMC9312365; doi:10.1371/journal.pone.0270967)
Supplement: S2 File — (ZIP) [file pone.0270967.s005.zip › Code share with PlosOne/YDLL-master/src/backends/pytorch/custom_ops/ct/fbp2d/fbp2d_kernel.cu]

#include <ATen/ATen.h>
#include <cuda.h>
#include <cuda_runtime.h>
#include <vector>

#include <ctime>
#include <cmath>
// #include <limits>
#include <math.h>
#include <malloc.h>
// #include<string>

#define ABS(a) (a > 0 ? a : -(a))
#define max2(a, b) (a >= b ? a : b)
#define min2(a, b) (a <= b ? a : b)
#define BLOCK_SIZE_x 32
#define BLOCK_SIZE_y 32

//
texture<float> text_memory_image;
texture<float> text_memory_projection;

// copy data on GPU device.
template <typename scalar_t>
__global__ void copy_data_kernel(
    const scalar_t *from_data,
    scalar_t *to_data,
    const int width,
    const int height)
{
    int bx = blockIdx.x;
    int by = blockIdx.y;
    int tx = threadIdx.x;
    int ty = threadIdx.y;
    int iw = bx * BLOCK_SIZE_x + tx;
    int ih = by * BLOCK_SIZE_y + ty;
    if (iw < width && ih < height)
    {
        to_data[ih * width + iw] = from_data[ih * width + iw];
    }
}
template <typename scalar_t>
__global__ void weight_l_kernel_gh(
    scalar_t *projection_temp,
    const float src_ori_dist,
    const int nb_views,
    const int grid_det,
    const float voxsize_det,
    const float bound_det)
{
    int ia = blockIdx.x * blockDim.x + threadIdx.x;
    int iv = blockIdx.y * blockDim.y + threadIdx.y;
    if (ia < grid_det && iv < nb_views)
    {
        float a = (bound_det + ia) * voxsize_det;
        projection_temp[iv * grid_det + ia] *= float(1.0) / sqrtf(float(1.0) + a * a / (src_ori_dist * src_ori_dist));
    }
}
template <typename scalar_t>
__global__ void weight_l_kernel(
    scalar_t *projection_temp,
    const float src_det_dist,
    const int nb_views,
    const int grid_det,
    const float voxsize_det,
    scalar_t *bound_det)
{
    int ia = blockIdx.x * blockDim.x + threadIdx.x;
    int iv = blockIdx.y * blockDim.y + threadIdx.y;
    if (ia < grid_det && iv < nb_views)
    {
        float a = (bound_det[iv] + ia) * voxsize_det;
        projection_temp[iv * grid_det + ia] *= float(1.0) / sqrtf(float(1.0) + a * a / (src_det_dist * src_det_dist));
    }
}

template <typename scalar_t>
__global__ void conv_l_kernel_gh(
    scalar_t *projection_data,
    scalar_t *projection_temp,
    const scalar_t *g,
    const int nb_views,
    const int grid_det,
    const float voxsize_det)
{
    int ia = blockIdx.x * blockDim.x + threadIdx.x;
    int iv = blockIdx.y * blockDim.y + threadIdx.y;
    if (ia < grid_det && iv < nb_views)
    {
        scalar_t *y, *y0;
        int i, n;
        y = &projection_data[iv * grid_det];
        y0 = &projection_temp[iv * grid_det];

        // y[ia]=y0[ia];

        n = grid_det / 2 + ia;

        y[ia] = 0;
        if (n < grid_det)
        {
            for (i = 0; i <= n; i++)
            {
                y[ia] += y0[i] * g[n - i]; 
            }
            for (i = n + 1; i < grid_det; i++)
            {
                y[ia] += y0[i] * g[n - i + grid_det];
            }
        }
        else
        {
            for (i = 0; i <= n - grid_det; i++)
            {
                y[ia] += y0[i] * g[n - i - grid_det];
            }
            for (i = n - grid_det + 1; i < grid_det; i++)
            {
                y[ia] += y0[i] * g[n - i];
            }
        }
        y[ia] *= voxsize_det;
    }
}

template <typename scalar_t>
__global__ void Ax_cbct2d_kernel(
    scalar_t *projection_data,
    const scalar_t *cos_phi,
    const scalar_t *sin_phi,
    const float src_ori_dist,
    const float ori_det_dist,
    const int *grid,
    const scalar_t *bound,
    const scalar_t *voxsize,
    const int grid_det,
    const scalar_t *bound_det,
    const float voxsize_det,
    const int nb_views,
    const float norm_factor)
{
    const int grid_x = int(grid[0]), grid_y = int(grid[1]);
    const float bound_x = float(bound[0]), bound_y = float(bound[1]);
    const float voxsize_x = float(voxsize[0]), voxsize_y = float(voxsize[1]);
    const float sample_len = min2(voxsize_x, voxsize_y) / 2;
    int i_det = blockIdx.x * blockDim.x + threadIdx.x;
    int i_view = blockIdx.y * blockDim.y + threadIdx.y;

    if (i_det < grid_det && i_view < nb_views)
    {

        // the multi-views projection will fix the image, rotate the detector and source.
        // find the source position.
        float src_x = cos_phi[i_view] * (-src_ori_dist);
        float src_y = sin_phi[i_view] * (-src_ori_dist);

        // get the  detector pixel position.
        float a = (bound_det[i_view] + i_det) * voxsize_det;
        float det_x = cos_phi[i_view] * (ori_det_dist)-sin_phi[i_view] * a;
        float det_y = sin_phi[i_view] * (ori_det_dist) + cos_phi[i_view] * a;

        // distance of source of detector pixels.
        float diff_x = det_x - src_x;
        float diff_y = det_y - src_y;
        float src2det = sqrtf(diff_x * diff_x + diff_y * diff_y);

        float alphax = diff_x / src2det;
        float alphay = diff_y / src2det;

        // decide the start and end of the ray.
        int idx_min, idy_min, idx_max, idy_max, id_min, id_max;
        if (src_x < det_x)
        {
            idx_min = (int)ceil(((voxsize_x * bound_x - src_x) / alphax) / sample_len);
            idx_max = (int)floor(((voxsize_x * (bound_x + grid_x) - src_x) / alphax) / sample_len);
        }
        else
        {
            idx_min = (int)ceil(((voxsize_x * (bound_x + grid_x) - src_x) / alphax) / sample_len);
            idx_max = (int)floor(((voxsize_x * bound_x - src_x) / alphax) / sample_len);
        }
        if (src_y < det_y)
        {
            idy_min = (int)ceil(((voxsize_y * bound_y - src_y) / alphay) / sample_len);
            idy_max = (int)floor(((voxsize_y * (bound_y + grid_y) - src_y) / alphay) / sample_len);
        }
        else
        {
            idy_min = (int)ceil(((voxsize_y * (bound_y + grid_y) - src_y) / alphay) / sample_len);
            idy_max = (int)floor(((voxsize_y * bound_y - src_y) / alphay) / sample_len);
        }
        id_min = idx_min;
        if (id_min < idy_min)
        {
            id_min = idy_min;
        }
        id_max = idx_max;
        if (id_max > idy_max)
        {
            id_max = idy_max;
        }

        int id = i_view * grid_det + i_det;
        projection_data[id] = 0;
        for (int i = id_min; i <= id_max; i++)
        {
            float gps = sample_len * i;
            int ind_x = (int)floor((src_x + gps * alphax) / voxsize_x - bound_x);
            int ind_y = (int)floor((src_y + gps * alphay) / voxsize_y - bound_y);
            projection_data[id] += tex1Dfetch(text_memory_image, ind_x + ind_y * grid_x);
            // printf("indx: %d, indy:%d\n", ind_x, ind_y);
        }
        projection_data[id] *= sample_len*norm_factor;
        // printf("projection: %f", projection_data[id]);
    }
}

template <typename scalar_t>
__global__ void Atx_cbct2d_kernel(
    scalar_t *image,
    const scalar_t *cos_phi,
    const scalar_t *sin_phi,
    const float src_ori_dist,
    const float src_det_dist,
    const int *grid,
    const scalar_t *bound,
    const scalar_t *voxsize,
    const int grid_det,
    const scalar_t *bound_det,
    const float voxsize_det,
    const int nb_views,
    const float norm_factor)
{
    const int grid_x = int(grid[0]), grid_y = int(grid[1]);
    const float bound_x = float(bound[0]), bound_y = float(bound[1]);
    const float voxsize_x = float(voxsize[0]), voxsize_y = float(voxsize[1]);
    const float pixel_size = max2(voxsize_x, voxsize_y);
    int ix = blockIdx.x * blockDim.x + threadIdx.x;
    int iy = blockIdx.y * blockDim.y + threadIdx.y;

    if (ix < grid_x && iy < grid_y)
    {
        int ia1, ia2;
        float xc, yc, xd, yd, a, wa1, wa2, alpha;

        // get position of each pixel in image.
        xc = (float)(ix + bound_x) * voxsize_x;
        yc = (float)(iy + bound_y) * voxsize_y;

        int id = iy * grid_x + ix;
        image[id] = 0.0;
        for (int i_view = 0; i_view < nb_views; i_view++)
        {

            xd = cos_phi[i_view] * xc + sin_phi[i_view] * yc;
            yd = -sin_phi[i_view] * xc + cos_phi[i_view] * yc;

            alpha = src_det_dist / (xd + src_ori_dist);
            a = (yd * alpha) / voxsize_det - bound_det[i_view];
            ia1 = (int)floor(a);
            if (ia1 >= -1 && ia1 < grid_det)
            {
                wa2 = a - ia1;
                wa1 = 1 - wa2;
                ia2 = ia1 + 1;
                if (ia1 == -1)
                {
                    ia1 += 1;
                }
                else if (ia2 == grid_det)
                {
                    ia2 -= 1;
                }
                image[id] += ((wa1 * tex1Dfetch(text_memory_projection, ia1 + i_view * grid_det) +
                              wa2 * tex1Dfetch(text_memory_projection, ia2 + i_view * grid_det)))*pixel_size*norm_factor;
                
            }
        }
    }
}

template <typename scalar_t>
__global__ void bp_l_kernel(
    scalar_t *image,
    const scalar_t *projection_data,
    const float src_ori_dist,
    const int *grid,
    const scalar_t *voxsize,
    const int nb_views,
    const scalar_t *cos_phi,
    const scalar_t *sin_phi,
    const scalar_t *l,
    const float dv,
    const int grid_det,
    const float voxsize_det,
    const float bound_det)
{
    const int grid_x = int(grid[0]), grid_y = int(grid[1]);
    // const float bound_x = float(bound[0]), bound_y = float(bound[1]);
    const float voxsize_x = float(voxsize[0]), voxsize_y = float(voxsize[1]);

    int ix = blockIdx.x * blockDim.x + threadIdx.x;
    int iy = blockIdx.y * blockDim.y + threadIdx.y;

    if (ix < grid_x && iy < grid_y)
    {
        int nx2, ny2, iv, idx, a1, a2;
        float xc, yc, xr, yr, ia, w1, w2;

        nx2 = grid_x / 2;
        ny2 = grid_y / 2;

        yc = (iy + 0.5 - ny2) * voxsize_x;
        xc = (ix + 0.5 - nx2) * voxsize_y;
        idx = iy * grid_x + ix;

        image[idx] = 0;
        for (iv = 0; iv < nb_views; iv++)
        {
            xr = cos_phi[iv] * xc + sin_phi[iv] * yc + src_ori_dist;
            yr = -sin_phi[iv] * xc + cos_phi[iv] * yc;
            // ia=atan(yr/xr)/da-ai;
            ia = (src_ori_dist * yr / xr) / voxsize_det - bound_det;
            if (ia >= 0 && ia < grid_det - 1)
            {
                a1 = (int)floor(ia);
                a2 = a1 + 1;
                w1 = a2 - ia;
                w2 = ia - a1;
                // x[idx]+=(w1*y[iv*na+a1]+w2*y[iv*na+a2])/(xr*xr+yr*yr);
                image[idx] += ((w1 * projection_data[iv * grid_det + a1] +
                                w2 * projection_data[iv * grid_det + a2]) *
                               (src_ori_dist * src_ori_dist) / (xr * xr));
            }
        }
        image[idx] *= dv;
    }
}

// template <typename scalar_t>
// __global__ void multiply_kernel(
//     scalar_t *x,
//     scalar_t *voxsize,
//     const int width,
//     const int height)
// {
//     float factor = max2(voxsize[0], voxsize[1]);
//     int ix = blockIdx.x * blockDim.x + threadIdx.x;
//     int iy = blockIdx.y * blockDim.y + threadIdx.y;
//     if (ix < width && iy < height)
//         x[iy * width + ix] *= factor;
// }


at::Tensor fbp_batchs_gh(
    at::Tensor projection_batchs,
    at::Tensor cos_phi,
    at::Tensor sin_phi,
    int grid_x,
    int grid_y,
    at::Tensor grid,
    at::Tensor voxsize,
    int grid_det,
    float voxsize_det,
    float bound_det,
    at::Tensor l,
    at::Tensor g,
    int nb_views,
    float dv,
    float src_ori_dist)
{
    const int nb_batchs = projection_batchs.size(0);
    const int nb_channels = projection_batchs.size(1);
    at::Tensor back_image_batchs = at::zeros({nb_batchs, nb_channels, grid_x, grid_y}, projection_batchs.type());
    dim3 dimBlock(BLOCK_SIZE_x, BLOCK_SIZE_y);
    dim3 dimGrid_y((grid_det + dimBlock.x - 1) / dimBlock.x, (nb_views + dimBlock.y - 1) / dimBlock.y);
    dim3 dimGrid_x((grid_x + dimBlock.x - 1) / dimBlock.x, (grid_y + dimBlock.y - 1) / dimBlock.y);
    for (int ibatch = 0; ibatch < nb_batchs; ibatch++)
    {
        at::Tensor projection_temp = at::zeros({nb_views, grid_det}, projection_batchs.type());
        AT_DISPATCH_FLOATING_TYPES(
            projection_batchs.type(),
            "cbct_cuda_copy",
            ([&] {
                copy_data_kernel<<<dimGrid_y, dimBlock>>>(
                    projection_batchs.data<scalar_t>() + (ibatch * nb_views * grid_det),
                    projection_temp.data<scalar_t>(),
                    grid_det, nb_views);
            }));
        cudaDeviceSynchronize();

        AT_DISPATCH_FLOATING_TYPES(
            projection_batchs.type(),
            "cbct2d_cuda_fbp_weight_l",
            ([&] {
                weight_l_kernel_gh<<<dimGrid_y, dimBlock>>>(
                    projection_temp.data<scalar_t>(),
                    src_ori_dist, nb_views,
                    grid_det, voxsize_det, bound_det);
            }));
        cudaDeviceSynchronize();

        AT_DISPATCH_FLOATING_TYPES(
            projection_batchs.type(),
            "cbct2d_cuda_fbp_conv_l",
            ([&] {
                conv_l_kernel_gh<<<dimGrid_y, dimBlock>>>(
                    projection_batchs.data<scalar_t>() + ibatch * nb_views * grid_det,
                    projection_temp.data<scalar_t>(),
                    g.data<scalar_t>(),
                    nb_views,
                    grid_det, voxsize_det);
            }));
        cudaDeviceSynchronize();
        AT_DISPATCH_FLOATING_TYPES(
            projection_batchs.type(),
            "cbct2d_cuda_fbp_bp_l",
            ([&] {
                bp_l_kernel<<<dimGrid_x, dimBlock>>>(
                    back_image_batchs.data<scalar_t>() + ibatch * grid_x * grid_y,
                    projection_batchs.data<scalar_t>() + ibatch * nb_views * grid_det,
                    src_ori_dist,
                    grid.data<int>(),
                    voxsize.data<scalar_t>(),
                    nb_views,
                    cos_phi.data<scalar_t>(),
                    sin_phi.data<scalar_t>(),
                    l.data<scalar_t>(),
                    dv, grid_det, voxsize_det, bound_det);
            }));
        cudaDeviceSynchronize();
    }
    return back_image_batchs;
}


/* 
The following are components for FBP transpose operator.
The FBP operator F = B*C*W where W is a diagonal pre-weighted matrix,
C is a convolutional kernel and B is the backproject operator (A^T).
So F^T = (W^T)*(C^T)*(B^T) = W*(C^T)*(A), where W^T = W and A is the project operator.   

Noted: we replace the bp_l_kernel by  Atx_cbct2d_kernel here, so that the cuda2d_cuda_fbp_batchs
function should be rewritten. The conv_l_kernel and weight_l_kernel keeps the same.
 */

// the filter in this convolution function is 3 times expanded than the original version
// to simplify the convolution process.
template<typename scalar_t>
__global__ void conv_l_kernel(
    scalar_t *projection_data,
    scalar_t *projection_temp,
    const scalar_t *g,
    const int nb_views,
    const int grid_det,
    const float voxsize_det)
{
    int ia = blockIdx.x * blockDim.x + threadIdx.x;
    int iv = blockIdx.y * blockDim.y + threadIdx.y;
    if (ia < grid_det && iv < nb_views)
    {
        scalar_t *y, *y0;
        int i, n;
        y = &projection_data[iv * grid_det];
        y0 = &projection_temp[iv * grid_det];

        n = grid_det+grid_det / 2 + ia;
        y[ia] = 0;
        for(i = 0; i<grid_det;i++){
            y[ia] += y0[i]*g[n-i];
        }
        y[ia] *= voxsize_det;
    }        
}

template <typename scalar_t>
__global__ void conv_l_transpose_kernel(
    scalar_t *projection_data,
    scalar_t *projection_temp,
    const scalar_t *g,
    const int nb_views,
    const int grid_det,
    const float voxsize_det)
{
    int ia = blockIdx.x * blockDim.x + threadIdx.x;
    int iv = blockIdx.y * blockDim.y + threadIdx.y;
    if (ia < grid_det && iv < nb_views)
    {
        scalar_t *y, *y0;
        int i, n;
        y = &projection_data[iv * grid_det];
        y0 = &projection_temp[iv * grid_det];

        n = grid_det+grid_det / 2 - ia;
        y[ia] = 0;
        for(i = 0; i<grid_det;i++){
            y[ia] += y0[i]*g[n+i];
        }
        y[ia] *= voxsize_det;
    }        
}

at::Tensor fbp_batchs(
    at::Tensor projection_batchs,
    at::Tensor cos_phi,
    at::Tensor sin_phi,
    int grid_x,
    int grid_y,
    at::Tensor grid,
    at::Tensor bound,
    at::Tensor voxsize,
    int grid_det,
    at::Tensor bound_det,
    float voxsize_det,
    int nb_views,
    int nv_block,
    float src_ori_dist,
    float ori_det_dist,
    at::Tensor g,
    float norm_factor)
{
    const int nb_batchs = projection_batchs.size(0);
    const int nb_channels = projection_batchs.size(1);
    const float src_det_dist = src_ori_dist + ori_det_dist;
    at::Tensor back_image_batchs = at::zeros({nb_batchs, nb_channels, grid_x, grid_y}, projection_batchs.type());
    dim3 dimBlock(BLOCK_SIZE_x, BLOCK_SIZE_y);
    dim3 dimGrid_y((grid_det + dimBlock.x - 1) / dimBlock.x, (nb_views + dimBlock.y - 1) / dimBlock.y);
    dim3 dimGrid_x((grid_x + dimBlock.x - 1) / dimBlock.x, (grid_y + dimBlock.y - 1) / dimBlock.y);
    for (int ibatch = 0; ibatch < nb_batchs; ibatch++)
    {
        at::Tensor projection_temp = at::zeros({nb_views, grid_det}, projection_batchs.type());
        AT_DISPATCH_FLOATING_TYPES(
            projection_batchs.type(),
            "cbct_cuda_copy",
            ([&] {
                copy_data_kernel<<<dimGrid_y, dimBlock>>>(
                    projection_batchs.data<scalar_t>() + (ibatch * nb_views * grid_det),
                    projection_temp.data<scalar_t>(),
                    grid_det, nb_views);
            }));
        cudaDeviceSynchronize();

        AT_DISPATCH_FLOATING_TYPES(
            projection_batchs.type(),
            "cbct2d_cuda_fbp_weight_l",
            ([&] {
                weight_l_kernel<<<dimGrid_y, dimBlock>>>(
                    projection_temp.data<scalar_t>(),
                    src_det_dist, nb_views,
                    grid_det, voxsize_det, 
                    bound_det.data<scalar_t>());
            }));
        cudaDeviceSynchronize();

        AT_DISPATCH_FLOATING_TYPES(
            projection_batchs.type(),
            "cbct2d_cuda_fbp_conv_l",
            ([&] {
                conv_l_kernel<<<dimGrid_y, dimBlock>>>(
                    projection_batchs.data<scalar_t>() + (ibatch * nb_views * grid_det),
                    projection_temp.data<scalar_t>(),
                    g.data<scalar_t>(),
                    nb_views,
                    grid_det, voxsize_det);
            }));
        cudaDeviceSynchronize();


        cudaBindTexture(0, text_memory_projection, 
            projection_batchs.data<float>() +(ibatch*nb_views*grid_det),
            nb_views*grid_det*sizeof(float));
        AT_DISPATCH_FLOATING_TYPES(
        projection_batchs.type(),
        "cbct2d_cuda_backproject",
        ([&] {
            Atx_cbct2d_kernel<scalar_t><<<dimGrid_x, dimBlock>>>(
                back_image_batchs.data<scalar_t>() + (ibatch * grid_x * grid_y),
                cos_phi.data<scalar_t>(),
                sin_phi.data<scalar_t>(),
                src_ori_dist,
                src_det_dist,
                grid.data<int>(),
                bound.data<scalar_t>(),
                voxsize.data<scalar_t>(),
                grid_det,
                bound_det.data<scalar_t>(),
                voxsize_det,
                nb_views, norm_factor);
        }));
        cudaUnbindTexture(text_memory_projection);

        cudaDeviceSynchronize();
    }
    return back_image_batchs;
}

at::Tensor fbp_transpose_batchs(
    at::Tensor image_batchs,
    at::Tensor cos_phi,
    at::Tensor sin_phi,
    int grid_x,
    int grid_y,
    at::Tensor grid,
    at::Tensor bound,
    at::Tensor voxsize,
    int grid_det,
    at::Tensor bound_det,
    float voxsize_det,
    int nb_views,
    int nv_block,
    float src_ori_dist,
    float ori_det_dist,
    at::Tensor g, 
    float norm_factor)
{
    const int nb_batchs = image_batchs.size(0);
    const int nb_channels = image_batchs.size(1);
    const float src_det_dist = src_ori_dist + ori_det_dist;
    at::Tensor projection_batchs = at::zeros({nb_batchs, nb_channels, nb_views, grid_det}, image_batchs.type());
    dim3 dimBlock(BLOCK_SIZE_x, BLOCK_SIZE_y);
    dim3 dimGrid_y((grid_det + dimBlock.x - 1) / dimBlock.x, (nb_views + dimBlock.y - 1) / dimBlock.y);
    dim3 dimGrid_x((grid_x + dimBlock.x - 1) / dimBlock.x, (grid_y + dimBlock.y - 1) / dimBlock.y);
    for (int ibatch = 0; ibatch < nb_batchs; ibatch++)
    {
        // projection
        at::Tensor projection_temp = at::zeros({nb_views, grid_det}, image_batchs.type());
        cudaBindTexture(0, text_memory_image,
                        image_batchs.data<float>() + ibatch * grid_y * grid_x, grid_y * grid_x * sizeof(float));
        
        AT_DISPATCH_FLOATING_TYPES(
            image_batchs.type(),
            "cbct2d_cuda_project_batchs",
            ([&] {
                Ax_cbct2d_kernel<scalar_t><<<dimGrid_y, dimBlock>>>(
                    projection_temp.data<scalar_t>(),
                    cos_phi.data<scalar_t>(),
                    sin_phi.data<scalar_t>(),
                    src_ori_dist,
                    ori_det_dist,
                    grid.data<int>(),
                    bound.data<scalar_t>(),
                    voxsize.data<scalar_t>(),
                    grid_det,
                    bound_det.data<scalar_t>(),
                    voxsize_det,
                    nb_views, norm_factor);
            }));
        cudaDeviceSynchronize();

        
        // covolution transpose
        AT_DISPATCH_FLOATING_TYPES(
            projection_batchs.type(),
            "cbct2d_cuda_fbp_conv_l",
            ([&] {
                conv_l_transpose_kernel<<<dimGrid_y, dimBlock>>>(
                    projection_batchs.data<scalar_t>() + (ibatch * nb_views * grid_det),
                    projection_temp.data<scalar_t>(),
                    g.data<scalar_t>(),
                    nb_views,
                    grid_det, voxsize_det);
            }));
        cudaDeviceSynchronize();
        
        // weight kernel
        AT_DISPATCH_FLOATING_TYPES(
            projection_batchs.type(),
            "cbct2d_cuda_fbp_weight_l",
            ([&] {
                weight_l_kernel<<<dimGrid_y, dimBlock>>>(
                    projection_batchs.data<scalar_t>() + (ibatch * nb_views * grid_det),
                    src_det_dist, nb_views,
                    grid_det, voxsize_det, 
                    bound_det.data<scalar_t>());
            }));
        cudaDeviceSynchronize();

    }
    return projection_batchs;

}
