# Supplementary material for: Swimming behavior and hydrodynamics of the Chinese cavefish Sinocyclocheilus rhinocerous and a possible role of its head horn structure
Source: PLoS One. 2022 Jul 25;17(7):e0270967. doi: 10.1371/journal.pone.0270967 (PMC9312365; doi:10.1371/journal.pone.0270967)
Supplement: S2 File — (ZIP) [file pone.0270967.s005.zip › Code share with PlosOne/YDLL-master/src/backends/pytorch/custom_ops/ct/fbp2d/projector.py]

import math
import torch
import numpy as np

# Our module

import cbct2d
import fbp2d


class FbpProjectFunctionGH(torch.autograd.Function):
    @staticmethod
    def forward(ctx, image,
                cos_phi, sin_phi,
                grid, bound, voxsize,
                grid_det, bound_det, voxsize_det,
                modified_voxsize_det,
                l, g, dv,
                nb_views, nv_block,
                src_ori_dist, ori_det_dist):
        ctx.cos_phi = cos_phi
        ctx.sin_phi = sin_phi
        ctx.grid = grid
        ctx.bound = bound
        ctx.voxsize = voxsize
        ctx.bound_det = bound_det
        ctx.grid_det = grid_det
        ctx.voxsize_det = voxsize_det
        ctx.modified_voxsize_det = modified_voxsize_det
        ctx.l = l
        ctx.g = g
        ctx.dv = dv
        ctx.nb_views = nb_views
        ctx.nv_block = nv_block
        ctx.src_ori_dist = src_ori_dist
        ctx.ori_det_dist = ori_det_dist
        projection_data = cbct2d.project(image, cos_phi, sin_phi,
                                         grid[0], grid[1],
                                         grid, bound, voxsize,
                                         grid_det, bound_det, voxsize_det,
                                         nb_views, nv_block,
                                         src_ori_dist, ori_det_dist)
        return projection_data

    @staticmethod
    def backward(ctx, grad_projection):
        # print("arrive here!")
        grad_image = fbp2d.fbp_gh(grad_projection.contiguous(),
                                  ctx.cos_phi, ctx.sin_phi,
                                  ctx.grid[0], ctx.grid[1],
                                  ctx.grid, ctx.voxsize,
                                  ctx.grid_det,
                                  ctx.modified_voxsize_det,
                                  ctx.bound_det[0],
                                  ctx.l, ctx.g,
                                  ctx.nb_views, ctx.dv, ctx.src_ori_dist)
        # grad_image = grad_image[np.newaxis, np.newaxis, :,:]
        return grad_image, None, None, None, None, None, None, None, None, None, None, None, None, None, None, None, None


class FbpFunctionGH(torch.autograd.Function):
    """ deprecated function
    """
    @staticmethod
    def forward(ctx, projection_data,
                cos_phi, sin_phi,
                grid, bound, voxsize,
                grid_det, bound_det, voxsize_det,
                modified_voxsize_det,
                l, g, dv,
                nb_views, nv_block,
                src_ori_dist, ori_det_dist):
        ctx.cos_phi = cos_phi
        ctx.sin_phi = sin_phi
        ctx.grid = grid
        ctx.bound = bound
        ctx.voxsize = voxsize
        ctx.bound_det = bound_det
        ctx.grid_det = grid_det
        ctx.voxsize_det = voxsize_det
        ctx.modified_voxsize_det = modified_voxsize_det
        ctx.l = l
        ctx.g = g
        ctx.dv = dv
        # ctx.modified_voxsize_det = voxsize_det*src_ori_dist/(src_ori_dist+ori_det_dist)
        ctx.nb_views = nb_views
        ctx.nv_block = nv_block
        ctx.src_ori_dist = src_ori_dist
        ctx.ori_det_dist = ori_det_dist
        back_image = fbp2d.fbp_gh(projection_data,
                                  cos_phi, sin_phi,
                                  grid[0], grid[1],
                                  grid, voxsize,
                                  grid_det,
                                  modified_voxsize_det,
                                  bound_det[0],
                                  l, g, nb_views, dv,
                                  src_ori_dist)
        return back_image

    @staticmethod
    def backward(ctx, grad_image):
        grad_projection = cbct2d.project(grad_image.contiguous(),
                                         ctx.cos_phi, ctx.sin_phi,
                                         ctx.grid[0], ctx.grid[1],
                                         ctx.grid, ctx.bound, ctx.voxsize,
                                         ctx.grid_det, ctx.bound_det, ctx.voxsize_det,
                                         ctx.nb_views, ctx.nv_block,
                                         ctx.src_ori_dist, ctx.ori_det_dist)
        # print("shape of grad_projection:", grad_projection.shape)
        # grad_projection = grad_projection[np.newaxis, np.newaxis, :,:]
        # print("shape of grad_projection:", grad_projection.shape)
        return grad_projection, None, None, None, None, None, None, None, None, None, None, None, None, None, None, None, None


class FbpGH(torch.nn.Module):
    def __init__(self, para, cuda_device):
        super(FbpGH, self).__init__()
        self.initialize_parameters(para, cuda_device)

    def initialize_parameters(self, para, cuda_device):
        self.cos_phi = torch.tensor(para.cos_phi_array, device=cuda_device)
        self.sin_phi = torch.tensor(para.sin_phi_array, device=cuda_device)
        self.grid = torch.tensor(
            para.grid.astype(np.int32), device=cuda_device)
        # print(grid)
        self.bound = torch.tensor(para.image_bound, device=cuda_device)
        self.voxsize = torch.tensor(para.voxel_size, device=cuda_device)
        self.grid_det = torch.tensor(para.detector_grid.astype(
            np.int32)[0], device=cuda_device)
        self.bound_det = torch.tensor(
            para.detector_bound[0], device=cuda_device)
        self.voxsize_det = torch.tensor(
            para.detector_voxel_size[0], device=cuda_device)
        modified_voxsize_det = (para.detector_voxel_size[0]*para.source_origin_distance /
                                (para.origin_detector_distance+para.source_origin_distance))
        self.modified_voxsize_det = torch.tensor(
            np.array([modified_voxsize_det]), device=cuda_device)
        self.l = torch.tensor(para.l, device=cuda_device)
        self.g = torch.tensor(para.g, device=cuda_device)
        self.dv = torch.tensor(
            np.array([1.0]), dtype=torch.float, device=cuda_device)
        self.nb_views = torch.tensor(
            para.nb_views.astype(np.int32), device=cuda_device)
        self.nv_block = torch.tensor(para.nv_block, device=cuda_device)
        self.src_ori_dist = torch.tensor(
            para.source_origin_distance, device=cuda_device)
        self.ori_det_dist = torch.tensor(
            para.origin_detector_distance, device=cuda_device)

    def forward(self, projection_data):
        return FbpFunctionGH.apply(projection_data,
                                   self.cos_phi, self.sin_phi,
                                   self.grid, self.bound, self.voxsize,
                                   self.grid_det, self.bound_det, self.voxsize_det,
                                   self.modified_voxsize_det,
                                   self.l, self.g, self.dv,
                                   self.nb_views, self.nv_block,
                                   self.src_ori_dist, self.ori_det_dist)


class FbpTransposeFunction(torch.autograd.Function):
    """ a correction of the Transpose of FbpTransposeFunction
    """
    @staticmethod
    def forward(ctx, image,
                cos_phi, sin_phi,
                grid, bound, voxsize,
                grid_det, bound_det, voxsize_det,
                g, dv,
                nb_views, nv_block,
                src_ori_dist, ori_det_dist,
                norm_factors):
        ctx.cos_phi = cos_phi
        ctx.sin_phi = sin_phi
        ctx.grid = grid
        ctx.bound = bound
        ctx.voxsize = voxsize
        ctx.bound_det = bound_det
        ctx.grid_det = grid_det
        ctx.voxsize_det = voxsize_det
        ctx.g = g
        ctx.dv = dv
        ctx.nb_views = nb_views
        ctx.nv_block = nv_block
        ctx.src_ori_dist = src_ori_dist
        ctx.ori_det_dist = ori_det_dist
        ctx.norm_factors = norm_factors
        projection_data = fbp2d.fbp_transpose(image, cos_phi, sin_phi,
                                              grid[0], grid[1],
                                              grid, bound, voxsize,
                                              grid_det, bound_det, voxsize_det,
                                              nb_views, nv_block,
                                              src_ori_dist, ori_det_dist, g,
                                              norm_factors[3])
        return projection_data

    @staticmethod
    def backward(ctx, grad_projection):
        grad_image = fbp2d.fbp(grad_projection.contiguous(),
                               ctx.cos_phi, ctx.sin_phi,
                               ctx.grid[0], ctx.grid[1],
                               ctx.grid, ctx.bound, ctx.voxsize,
                               ctx.grid_det, ctx.bound_det, ctx.voxsize_det,
                               ctx.nb_views, ctx.nv_block,
                               ctx.src_ori_dist, ctx.ori_det_dist, ctx.g,
                               ctx.norm_factors[2])
        # grad_image = grad_image[np.newaxis, np.newaxis, :,:]
        return grad_image, None, None, None, None, None, None, None, None, None, None, None, None, None, None, None, None


class FbpFunction(torch.autograd.Function):
    """a correction of the Transpose of FbpProjectFunction
    """
    @staticmethod
    def forward(ctx, projection_data,
                cos_phi, sin_phi,
                grid, bound, voxsize,
                grid_det, bound_det, voxsize_det,
                g, dv,
                nb_views, nv_block,
                src_ori_dist, ori_det_dist,
                norm_factors):
        ctx.cos_phi = cos_phi
        ctx.sin_phi = sin_phi
        ctx.grid = grid
        ctx.bound = bound
        ctx.voxsize = voxsize
        ctx.bound_det = bound_det
        ctx.grid_det = grid_det
        ctx.voxsize_det = voxsize_det
        ctx.g = g
        ctx.dv = dv
        ctx.nb_views = nb_views
        ctx.nv_block = nv_block
        ctx.src_ori_dist = src_ori_dist
        ctx.ori_det_dist = ori_det_dist
        ctx.norm_factors = norm_factors
        back_image = fbp2d.fbp(projection_data,
                               cos_phi, sin_phi,
                               grid[0], grid[1],
                               grid, bound, voxsize,
                               grid_det, bound_det, voxsize_det,
                               nb_views, nv_block,
                               src_ori_dist, ori_det_dist, g,
                               norm_factors[2])
        return back_image

    @staticmethod
    def backward(ctx, grad_image):
        grad_projection = fbp2d.fbp_transpose(grad_image.contiguous(),
                                              ctx.cos_phi, ctx.sin_phi,
                                              ctx.grid[0], ctx.grid[1],
                                              ctx.grid, ctx.bound, ctx.voxsize,
                                              ctx.grid_det, ctx.bound_det, ctx.voxsize_det,
                                              ctx.nb_views, ctx.nv_block,
                                              ctx.src_ori_dist, ctx.ori_det_dist, ctx.g,
                                              ctx.norm_factors[3])
        # print("shape of grad_projection:", grad_projection.shape)
        # grad_projection = grad_projection[np.newaxis, np.newaxis, :,:]
        # print("shape of grad_projection:", grad_projection.shape)
        return grad_projection, None, None, None, None, None, None, None, None, None, None, None, None, None, None, None, None


class Fbp(torch.nn.Module):
    def __init__(self, para, cuda_device):
        super(Fbp, self).__init__()
        self.initialize_parameters(para, cuda_device)

    def initialize_parameters(self, para, cuda_device):
        self.cos_phi = torch.tensor(para.cos_phi_array, device=cuda_device)
        self.sin_phi = torch.tensor(para.sin_phi_array, device=cuda_device)
        self.grid = torch.tensor(
            para.grid.astype(np.int32), device=cuda_device)
        # print(grid)
        self.bound = torch.tensor(para.image_bound, device=cuda_device)
        self.voxsize = torch.tensor(para.voxel_size, device=cuda_device)
        self.grid_det = torch.tensor(para.detector_grid.astype(
            np.int32)[0], device=cuda_device)
        self.bound_det = torch.tensor(
            para.detector_bound[0], device=cuda_device)
        self.voxsize_det = torch.tensor(
            para.detector_voxel_size[0], device=cuda_device)
        # self.l = torch.tensor(para.l, device=cuda_device)
        self.g = torch.tensor(para.g2, device=cuda_device)
        self.dv = torch.tensor(
            np.array([1.0]), dtype=torch.float, device=cuda_device)
        self.nb_views = torch.tensor(
            para.nb_views.astype(np.int32), device=cuda_device)
        self.nv_block = torch.tensor(para.nv_block, device=cuda_device)
        self.src_ori_dist = torch.tensor(
            para.source_origin_distance, device=cuda_device)
        self.ori_det_dist = torch.tensor(
            para.origin_detector_distance, device=cuda_device)
        self.norm_factors = torch.tensor(
            para.norm_factors, device=cuda_device)

    def forward(self, projection_data):
        return FbpFunction.apply(
            projection_data,
            self.cos_phi, self.sin_phi,
            self.grid, self.bound, self.voxsize,
            self.grid_det, self.bound_det, self.voxsize_det,
            self.g, self.dv,
            self.nb_views, self.nv_block,
            self.src_ori_dist, self.ori_det_dist, self.norm_factors)


class FbpTranspose(torch.nn.Module):
    def __init__(self, para, cuda_device):
        super(FbpTranspose, self).__init__()
        self.initialize_parameters(para, cuda_device)

    def initialize_parameters(self, para, cuda_device):
        self.cos_phi = torch.tensor(para.cos_phi_array, device=cuda_device)
        self.sin_phi = torch.tensor(para.sin_phi_array, device=cuda_device)
        self.grid = torch.tensor(
            para.grid.astype(np.int32), device=cuda_device)
        # print(grid)
        self.bound = torch.tensor(para.image_bound, device=cuda_device)
        self.voxsize = torch.tensor(para.voxel_size, device=cuda_device)
        self.grid_det = torch.tensor(para.detector_grid.astype(
            np.int32)[0], device=cuda_device)
        self.bound_det = torch.tensor(
            para.detector_bound[0], device=cuda_device)
        self.voxsize_det = torch.tensor(
            para.detector_voxel_size[0], device=cuda_device)
        # self.l = torch.tensor(para.l, device=cuda_device)
        self.g = torch.tensor(para.g2, device=cuda_device)
        self.dv = torch.tensor(
            np.array([1.0]), dtype=torch.float, device=cuda_device)
        self.nb_views = torch.tensor(
            para.nb_views.astype(np.int32), device=cuda_device)
        self.nv_block = torch.tensor(para.nv_block, device=cuda_device)
        self.src_ori_dist = torch.tensor(
            para.source_origin_distance, device=cuda_device)
        self.ori_det_dist = torch.tensor(
            para.origin_detector_distance, device=cuda_device)
        self.norm_factors = torch.tensor(
            para.norm_factors, device=cuda_device)

    def forward(self, projection_data):
        return FbpTransposeFunction.apply(
            projection_data,
            self.cos_phi, self.sin_phi,
            self.grid, self.bound, self.voxsize,
            self.grid_det, self.bound_det, self.voxsize_det,
            self.g, self.dv,
            self.nb_views, self.nv_block,
            self.src_ori_dist, self.ori_det_dist,
            self.norm_factors)


class GroupFbp(Fbp):
    def __init__(self, para, cuda_device):
        super(GroupFbp, self).__init__(para, cuda_device)

    def forward(self, projection_data, group_index):
        return FbpFunctionGH.apply(projection_data[:, :, group_index, :],
                                   self.cos_phi[group_index, :],
                                   self.sin_phi[group_index, :],
                                   self.grid, self.bound, self.voxsize,
                                   self.grid_det, self.bound_det, self.voxsize_det,
                                   self.l, self.g, self.dv,
                                   len(group_index), self.nv_block,
                                   self.src_ori_dist, self.ori_det_dist)


class FbpTransDqqFunction(torch.autograd.Function):
    """ the implementation of the Transpose of FbpFunction by Dqq
    """
    @staticmethod
    def forward(ctx, image,
                cos_phi, sin_phi,
                grid, bound, voxsize,
                grid_det, bound_det, voxsize_det,
                g, dv,
                nb_views, nv_block,
                src_ori_dist, ori_det_dist,
                norm_factors):
        ctx.cos_phi = cos_phi
        ctx.sin_phi = sin_phi
        ctx.grid = grid
        ctx.bound = bound
        ctx.voxsize = voxsize
        ctx.bound_det = bound_det
        ctx.grid_det = grid_det
        ctx.voxsize_det = voxsize_det
        ctx.g = g
        ctx.dv = dv
        ctx.nb_views = nb_views
        ctx.nv_block = nv_block
        ctx.src_ori_dist = src_ori_dist
        ctx.ori_det_dist = ori_det_dist
        ctx.norm_factors = norm_factors
        projection_data = cbct2d.project(image, cos_phi, sin_phi,
                                         grid[0], grid[1],
                                         grid, bound, voxsize,
                                         grid_det, bound_det, voxsize_det,
                                         nb_views, nv_block,
                                         src_ori_dist, ori_det_dist,
                                         norm_factors[0])
        return projection_data

    @staticmethod
    def backward(ctx, grad_projection):
        grad_image = fbp2d.fbp(grad_projection.contiguous(),
                               ctx.cos_phi, ctx.sin_phi,
                               ctx.grid[0], ctx.grid[1],
                               ctx.grid, ctx.bound, ctx.voxsize,
                               ctx.grid_det, ctx.bound_det, ctx.voxsize_det,
                               ctx.nb_views, ctx.nv_block,
                               ctx.src_ori_dist, ctx.ori_det_dist, ctx.g,
                               ctx.norm_factors[2])
        # grad_image = grad_image[np.newaxis, np.newaxis, :,:]
        return grad_image, None, None, None, None, None, None, None, None, None, None, None, None, None, None, None, None

class FbpDqqFunction(torch.autograd.Function):
    """a implementation of FbpFunction by Dqq
    """
    @staticmethod
    def forward(ctx, projection_data,
                cos_phi, sin_phi,
                grid, bound, voxsize,
                grid_det, bound_det, voxsize_det,
                g, dv,
                nb_views, nv_block,
                src_ori_dist, ori_det_dist,
                norm_factors):
        ctx.cos_phi = cos_phi
        ctx.sin_phi = sin_phi
        ctx.grid = grid
        ctx.bound = bound
        ctx.voxsize = voxsize
        ctx.bound_det = bound_det
        ctx.grid_det = grid_det
        ctx.voxsize_det = voxsize_det
        ctx.g = g
        ctx.dv = dv
        ctx.nb_views = nb_views
        ctx.nv_block = nv_block
        ctx.src_ori_dist = src_ori_dist
        ctx.ori_det_dist = ori_det_dist
        ctx.norm_factors = norm_factors
        back_image = fbp2d.fbp(projection_data,
                               cos_phi, sin_phi,
                               grid[0], grid[1],
                               grid, bound, voxsize,
                               grid_det, bound_det, voxsize_det,
                               nb_views, nv_block,
                               src_ori_dist, ori_det_dist, g,
                               norm_factors[2])
        return back_image

    @staticmethod
    def backward(ctx, grad_image):
        grad_projection = cbct2d.project(grad_image.contiguous(),
                                         ctx.cos_phi, ctx.sin_phi,
                                         ctx.grid[0], ctx.grid[1],
                                         ctx.grid, ctx.bound, ctx.voxsize,
                                         ctx.grid_det, ctx.bound_det, ctx.voxsize_det,
                                         ctx.nb_views, ctx.nv_block,
                                         ctx.src_ori_dist, ctx.ori_det_dist,
                                         ctx.norm_factors[0])
        # print("shape of grad_projection:", grad_projection.shape)
        # grad_projection = grad_projection[np.newaxis, np.newaxis, :,:]
        # print("shape of grad_projection:", grad_projection.shape)
        return grad_projection, None, None, None, None, None, None, None, None, None, None, None, None, None, None, None, None


class FbpTransDqq(torch.nn.Module):
    def __init__(self, para, cuda_device):
        super(FbpTransDqq, self).__init__()
        self.initialize_parameters(para, cuda_device)

    def initialize_parameters(self, para, cuda_device):
        self.cos_phi = torch.tensor(para.cos_phi_array, device=cuda_device)
        self.sin_phi = torch.tensor(para.sin_phi_array, device=cuda_device)
        self.grid = torch.tensor(
            para.grid.astype(np.int32), device=cuda_device)
        # print(grid)
        self.bound = torch.tensor(para.image_bound, device=cuda_device)
        self.voxsize = torch.tensor(para.voxel_size, device=cuda_device)
        self.grid_det = torch.tensor(para.detector_grid.astype(
            np.int32)[0], device=cuda_device)
        self.bound_det = torch.tensor(
            para.detector_bound[0], device=cuda_device)
        self.voxsize_det = torch.tensor(
            para.detector_voxel_size[0], device=cuda_device)
        # self.l = torch.tensor(para.l, device=cuda_device)
        self.g = torch.tensor(para.g2, device=cuda_device)
        self.dv = torch.tensor(
            np.array([1.0]), dtype=torch.float, device=cuda_device)
        self.nb_views = torch.tensor(
            para.nb_views.astype(np.int32), device=cuda_device)
        self.nv_block = torch.tensor(para.nv_block, device=cuda_device)
        self.src_ori_dist = torch.tensor(
            para.source_origin_distance, device=cuda_device)
        self.ori_det_dist = torch.tensor(
            para.origin_detector_distance, device=cuda_device)
        self.norm_factors = torch.tensor(
            para.norm_factors, device=cuda_device)

    def forward(self, projection_data):
        return FbpTransDqqFunction.apply(
            projection_data,
            self.cos_phi, self.sin_phi,
            self.grid, self.bound, self.voxsize,
            self.grid_det, self.bound_det, self.voxsize_det,
            self.g, self.dv,
            self.nb_views, self.nv_block,
            self.src_ori_dist, self.ori_det_dist,
            self.norm_factors)


class FbpDqq(torch.nn.Module):
    def __init__(self, para, cuda_device):
        super(FbpDqq, self).__init__()
        self.initialize_parameters(para, cuda_device)

    def initialize_parameters(self, para, cuda_device):
        self.cos_phi = torch.tensor(para.cos_phi_array, device=cuda_device)
        self.sin_phi = torch.tensor(para.sin_phi_array, device=cuda_device)
        self.grid = torch.tensor(
            para.grid.astype(np.int32), device=cuda_device)
        # print(grid)
        self.bound = torch.tensor(para.image_bound, device=cuda_device)
        self.voxsize = torch.tensor(para.voxel_size, device=cuda_device)
        self.grid_det = torch.tensor(para.detector_grid.astype(
            np.int32)[0], device=cuda_device)
        self.bound_det = torch.tensor(
            para.detector_bound[0], device=cuda_device)
        self.voxsize_det = torch.tensor(
            para.detector_voxel_size[0], device=cuda_device)
        # self.l = torch.tensor(para.l, device=cuda_device)
        self.g = torch.tensor(para.g2, device=cuda_device)
        self.dv = torch.tensor(
            np.array([1.0]), dtype=torch.float, device=cuda_device)
        self.nb_views = torch.tensor(
            para.nb_views.astype(np.int32), device=cuda_device)
        self.nv_block = torch.tensor(para.nv_block, device=cuda_device)
        self.src_ori_dist = torch.tensor(
            para.source_origin_distance, device=cuda_device)
        self.ori_det_dist = torch.tensor(
            para.origin_detector_distance, device=cuda_device)
        self.norm_factors = torch.tensor(para.norm_factors, device=cuda_device)
    def forward(self, projection_data):
        return FbpDqqFunction.apply(
            projection_data,
            self.cos_phi, self.sin_phi,
            self.grid, self.bound, self.voxsize,
            self.grid_det, self.bound_det, self.voxsize_det,
            self.g, self.dv,
            self.nb_views, self.nv_block,
            self.src_ori_dist, self.ori_det_dist,
            self.norm_factors)
