# Supplementary material for: Swimming behavior and hydrodynamics of the Chinese cavefish Sinocyclocheilus rhinocerous and a possible role of its head horn structure
Source: PLoS One. 2022 Jul 25;17(7):e0270967. doi: 10.1371/journal.pone.0270967 (PMC9312365; doi:10.1371/journal.pone.0270967)
Supplement: S2 File — (ZIP) [file pone.0270967.s005.zip › Code share with PlosOne/YDLL-master/src/backends/pytorch/custom_ops/pet/pet3d_cuda.cpp]

#include <torch/extension.h>
#include <vector>


PYBIND11_MODULE(TORCH_EXTENSION_NAME, m)
{
    m.def("project", &pet3d_project, "cbct2d project (CUDA)");
    m.def("backproject", &cbct2d_backproject, "cbct2d backproject (CUDA)");
    m.def("fbp", &cbct2d_fbp, "cbct2d fbp (CUDA)");
}
