# Supplementary material for: Swimming behavior and hydrodynamics of the Chinese cavefish Sinocyclocheilus rhinocerous and a possible role of its head horn structure
Source: PLoS One. 2022 Jul 25;17(7):e0270967. doi: 10.1371/journal.pone.0270967 (PMC9312365; doi:10.1371/journal.pone.0270967)
Supplement: S2 File — (ZIP) [file pone.0270967.s005.zip › Code share with PlosOne/YDLL-master/src/backends/pytorch/custom_ops/pet/setup.py]

from setuptools import setup
from torch.utils.cpp_extension import BuildExtension, CUDAExtension

setup(
    name='cbct2d',
    ext_modules=[
        CUDAExtension('pet3d', [
            'pet3d_cuda.cpp',
            'pet3d_cuda_kernel.cu.cc',
        ])
    ],
    cmdclass={
        'build_ext': BuildExtension
    })
