# Supplementary material for: Swimming behavior and hydrodynamics of the Chinese cavefish Sinocyclocheilus rhinocerous and a possible role of its head horn structure
Source: PLoS One. 2022 Jul 25;17(7):e0270967. doi: 10.1371/journal.pone.0270967 (PMC9312365; doi:10.1371/journal.pone.0270967)
Supplement: S2 File — (ZIP) [file pone.0270967.s005.zip › Code share with PlosOne/YDLL-master/src/backends/pytorch/custom_ops/test/cpp_lltm.py]

import math
import torch

# Our module!
import lltm_cuda as lltm

class LLTMFunction(torch.autograd.Function):
    @staticmethod
    def forward(ctx, input, weights, bias, old_h, old_cell):
        outputs = lltm.forward(input, weights, bias, old_h, old_cell)
        new_h, new_cell = outputs[:2]
        variables = outputs[1:] + [weights]
        ctx.save_for_backward(*variables)

        return new_h, new_cell

    @staticmethod
    def backward(ctx, grad_h, grad_cell):
        outputs = lltm.backward(
            grad_h.contiguous(), grad_cell.contiguous(), *ctx.saved_variables)
        # print(len(outputs))
        d_old_h, d_input, d_weights, d_bias, d_old_cell = outputs
        return d_input, d_weights, d_bias, d_old_h, d_old_cell


class LLTM(torch.nn.Module):
    def __init__(self, input_features, state_size):
        super(LLTM, self).__init__()
        self.input_features = input_features
        self.state_size = state_size
        self.weights = torch.nn.Parameter(
            torch.empty(3 * state_size, input_features + state_size))
        self.bias = torch.nn.Parameter(torch.empty(3 * state_size))
        self.reset_parameters()

    def reset_parameters(self):
        stdv = 1.0 / math.sqrt(self.state_size)
        for weight in self.parameters():
            weight.data.uniform_(-stdv, +stdv)

    def forward(self, input, state):
        return LLTMFunction.apply(input, self.weights, self.bias, *state)
