# Supplementary material for: Swimming behavior and hydrodynamics of the Chinese cavefish Sinocyclocheilus rhinocerous and a possible role of its head horn structure
Source: PLoS One. 2022 Jul 25;17(7):e0270967. doi: 10.1371/journal.pone.0270967 (PMC9312365; doi:10.1371/journal.pone.0270967)
Supplement: S2 File — (ZIP) [file pone.0270967.s005.zip › Code share with PlosOne/YDLL-master/src/backends/pytorch/custom_ops/test/lltm_cuda.cpp]

#include <torch/extension.h>

#include <vector>

// CUDA forward declarations

std::vector<at::Tensor> lltm_cuda_forward(
    at::Tensor input,
    at::Tensor weights,
    at::Tensor bias,
    at::Tensor old_h,
    at::Tensor old_cell);

std::vector<at::Tensor> lltm_cuda_backward(
    at::Tensor grad_h,
    at::Tensor grad_cell,
    at::Tensor new_cell,
    at::Tensor input_gate,
    at::Tensor output_gate,
    at::Tensor candidate_cell,
    at::Tensor X,
    at::Tensor gate_weights,
    at::Tensor weights);

// C++ interface

#define CHECK_CUDA(x) AT_ASSERTM(x.type().is_cuda(), #x " must be a CUDA tensor")
#define CHECK_CONTIGUOUS(x) AT_ASSERTM(x.is_contiguous(), #x " must be contiguous")
#define CHECK_INPUT(x) CHECK_CUDA(x); CHECK_CONTIGUOUS(x)

std::vector<at::Tensor> lltm_forward(
    at::Tensor input,
    at::Tensor weights,
    at::Tensor bias,
    at::Tensor old_h,
    at::Tensor old_cell) {
  CHECK_INPUT(input);
  CHECK_INPUT(weights);
  CHECK_INPUT(bias);
  CHECK_INPUT(old_h);
  CHECK_INPUT(old_cell);

  return lltm_cuda_forward(input, weights, bias, old_h, old_cell);
}

std::vector<at::Tensor> lltm_backward(
    at::Tensor grad_h,
    at::Tensor grad_cell,
    at::Tensor new_cell,
    at::Tensor input_gate,
    at::Tensor output_gate,
    at::Tensor candidate_cell,
    at::Tensor X,
    at::Tensor gate_weights,
    at::Tensor weights) {
  CHECK_INPUT(grad_h);
  CHECK_INPUT(grad_cell);
  CHECK_INPUT(input_gate);
  CHECK_INPUT(output_gate);
  CHECK_INPUT(candidate_cell);
  CHECK_INPUT(X);
  CHECK_INPUT(gate_weights);
  CHECK_INPUT(weights);

  return lltm_cuda_backward(
      grad_h,
      grad_cell,
      new_cell,
      input_gate,
      output_gate,
      candidate_cell,
      X,
      gate_weights,
      weights);
}

PYBIND11_MODULE(TORCH_EXTENSION_NAME, m) {
  m.def("forward", &lltm_forward, "LLTM forward (CUDA)");
  m.def("backward", &lltm_backward, "LLTM backward (CUDA)");
}
