# Supplementary material for: Swimming behavior and hydrodynamics of the Chinese cavefish Sinocyclocheilus rhinocerous and a possible role of its head horn structure
Source: PLoS One. 2022 Jul 25;17(7):e0270967. doi: 10.1371/journal.pone.0270967 (PMC9312365; doi:10.1371/journal.pone.0270967)
Supplement: S2 File — (ZIP) [file pone.0270967.s005.zip › Code share with PlosOne/YDLL-master/src/backends/pytorch/custom_ops/test/setup.py]

# from setuptools import setup
# from torch.utils.cpp_extension import CppExtension, BuildExtension

# setup(name='lltm',
#       ext_modules=[CppExtension('lltm', ['lltm.cpp'])],
#       cmdclass={'build_ext': BuildExtension})

# from setuptools import setup
# from torch.utils.cpp_extension import BuildExtension, CUDAExtension

# setup(
#     name='lltm',
#     ext_modules=[
#         CUDAExtension('lltm_cuda', [
#             'lltm_cuda.cpp',
#             'lltm_cuda_kernel.cu',
#         ])
#     ],
#     cmdclass={
#         'build_ext': BuildExtension
#     })

from setuptools import setup
from torch.utils.cpp_extension import BuildExtension, CUDAExtension

setup(
    name='simple',
    ext_modules=[
        CUDAExtension('simple_cuda', [
            'simple_case_cuda.cpp',
            'simple_case_kernel.cu',
        ])
    ],
    cmdclass={
        'build_ext': BuildExtension
    })
