# Supplementary material for: Swimming behavior and hydrodynamics of the Chinese cavefish Sinocyclocheilus rhinocerous and a possible role of its head horn structure
Source: PLoS One. 2022 Jul 25;17(7):e0270967. doi: 10.1371/journal.pone.0270967 (PMC9312365; doi:10.1371/journal.pone.0270967)
Supplement: S2 File — (ZIP) [file pone.0270967.s005.zip › Code share with PlosOne/YDLL-master/src/backends/pytorch/custom_ops/test/simple.py]

import torch
import simple_cuda as simple


class SimpleFunction(torch.autograd.Function):
    @staticmethod
    def forward(ctx, x, a, b, miu , grid, voxsize):
        output = simple.forward(x, a, b, miu, grid, voxsize)
        ctx.a = a
        ctx.miu = miu
        ctx.grid = grid
        ctx.voxsize = voxsize
        return output

    @staticmethod
    def backward(ctx, grad_y):
        grad_x = simple.backward(grad_y,  ctx.a, ctx.miu)
        return grad_x, None, None, None, None,None


class Simple(torch.nn.Module):
    def __init__(self, a, b, miu, grid, voxsize):
        super(Simple, self).__init__()
        self.a = a
        self.b = b
        self.grid = grid
        self.miu = miu
        self.voxsize = voxsize

    def forward(self, x):
        return SimpleFunction.apply(x, self.a, self.b,
                                    self.miu, self.grid, self.voxsize)
