# Supplementary material for: Swimming behavior and hydrodynamics of the Chinese cavefish Sinocyclocheilus rhinocerous and a possible role of its head horn structure
Source: PLoS One. 2022 Jul 25;17(7):e0270967. doi: 10.1371/journal.pone.0270967 (PMC9312365; doi:10.1371/journal.pone.0270967)
Supplement: S2 File — (ZIP) [file pone.0270967.s005.zip › Code share with PlosOne/YDLL-master/src/backends/pytorch/custom_ops/test/simple_case_cuda.cpp]

#include <torch/extension.h>
#include <vector>
at::Tensor simple_cuda_forward(
    at::Tensor x,
    at::Tensor a,
    at::Tensor b,
    float miu,
    at::Tensor grid,
    at::Tensor voxsize);

at::Tensor simple_cuda_backward(
    at::Tensor grad_y,
    at::Tensor a,
    float miu);

#define CHECK_CUDA(x) AT_ASSERTM(x.type().is_cuda(), #x " must be a CUDA tensor")
#define CHECK_CONTIGUOUS(x) AT_ASSERTM(x.is_contiguous(), #x " must be contiguous")
#define CHECK_INPUT(x) CHECK_CUDA(x); CHECK_CONTIGUOUS(x)

at::Tensor simple_forward(
    at::Tensor x,
    at::Tensor a,
    at::Tensor b,
    float miu,
    at::Tensor grid,
    at::Tensor voxsize)
{
    // CHECK_INPUT(x);
    // printf("forward!\n");
    return simple_cuda_forward(x, a, b, miu, grid,voxsize);

}

at::Tensor simple_backward(
    at::Tensor grad_y,
    at::Tensor a,
    float miu)
{
    // printf("backward!\n");
    return simple_cuda_backward(grad_y, a, miu);
}


PYBIND11_MODULE(TORCH_EXTENSION_NAME, m) {
  m.def("forward", &simple_forward, "simple forward (CUDA)");
  m.def("backward", &simple_backward, "simple backward (CUDA)");
}
