# Supplementary material for: Swimming behavior and hydrodynamics of the Chinese cavefish Sinocyclocheilus rhinocerous and a possible role of its head horn structure
Source: PLoS One. 2022 Jul 25;17(7):e0270967. doi: 10.1371/journal.pone.0270967 (PMC9312365; doi:10.1371/journal.pone.0270967)
Supplement: S2 File — (ZIP) [file pone.0270967.s005.zip › Code share with PlosOne/YDLL-master/src/backends/pytorch/custom_ops/test/simple_case_kernel.cu]

#include <ATen/ATen.h>
#include <cuda.h>
#include <cuda_runtime.h>
#include <vector>

template <typename scalar_t>
__global__ void simple_cuda_forward_kernel(
    const scalar_t* __restrict__ x,
    const scalar_t* __restrict__ a,
    const scalar_t* __restrict__ b,
    const int64_t* __restrict__ grid,
    const scalar_t* __restrict__ voxsize,
    scalar_t*  y,
    const float miu,
    const int row, 
    const int column
){
    int g0 = int(grid[0]), g1 = int(grid[1]);
    printf("grid[0]:%d, grid[1]:%d\n",g0,g1);

    double v0 = double(voxsize[0]), v1 = double(voxsize[1]);
    printf("voxsize[0]:%f, voxsize[1]:%f\n",v0,v1);
    const int idx = blockIdx.x*blockDim.x + threadIdx.x;
    // printf("idx:%d\n", idx);
    if (idx < row){
        y[idx] = 0;
        for(int i = 0; i < column; i++){
            // printf("idx:%d, value:%f", idx, y[idx]);
            y[idx] += miu*a[i*row+idx]*x[i]; 
            // y[idx] += 1;
        }
    }
}


template <typename scalar_t>
__global__ void simple_cuda_backward_kernel(
    const scalar_t* __restrict__ grad_y,
    const scalar_t* __restrict__ a,
    scalar_t* __restrict__ grad_x,
    const float miu,
    const int row,
    const int column
){
    const int idx = blockIdx.x*blockDim.x + threadIdx.x;
    if (idx < column){
        grad_x[idx] = 0;
        for(int i = 0; i < row;i++){
            grad_x[idx] += a[i*row + idx]*grad_y[i]/miu;
        }
    }
}


at::Tensor simple_cuda_forward(
    at::Tensor x,
    at::Tensor a,
    at::Tensor b,
    float miu,
    at::Tensor grid,
    at::Tensor voxsize)
{
    const int row = a.size(0);
    const int column = a.size(1);
    at::Tensor output = at::zeros({row,1} , x.type());
    // printf("row number: %d \n", row);
    // printf("column number: %d \n", column);
    // printf("miu: %f \n", miu);
    // auto b_p = b.detach().data<float>();
    // printf("get the pointer\n");
    // printf("test here%f\n", double(*b_p));
    const int threads = 128;
    // const dim3 blocks((column+threads-1)/threads);
    const int blocks = ((row+threads-1)/threads);
    AT_DISPATCH_FLOATING_TYPES(x.type(),"simple_cuda_forward",([&]{
        simple_cuda_forward_kernel<scalar_t><<<blocks, threads>>>(
            x.data<scalar_t>(),
            a.data<scalar_t>(),
            b.data<scalar_t>(),
            grid.data<int64_t>(),
            voxsize.data<scalar_t>(),
            output.data<scalar_t>(),
            miu, row, column);} ));
    return output;
}

at::Tensor simple_cuda_backward(
    at::Tensor grad_y,
    at::Tensor a,
    float miu)
{
    const int row = a.size(0);
    const int column = a.size(1);
    at::Tensor output = at::zeros( {column, 1}, grad_y.type());
    const int threads = 128;
    const int blocks = ((row+threads-1)/threads);
    AT_DISPATCH_FLOATING_TYPES(grad_y.type(),"simple_cuda_backward",([&]{
        simple_cuda_backward_kernel<scalar_t><<<blocks, threads>>>(
            grad_y.data<scalar_t>(),
            a.data<scalar_t>(),
            output.data<scalar_t>(),
            miu, row, column);} ));
    return output;
}
