# Supplementary material for: Swimming behavior and hydrodynamics of the Chinese cavefish Sinocyclocheilus rhinocerous and a possible role of its head horn structure
Source: PLoS One. 2022 Jul 25;17(7):e0270967. doi: 10.1371/journal.pone.0270967 (PMC9312365; doi:10.1371/journal.pone.0270967)
Supplement: S2 File — (ZIP) [file pone.0270967.s005.zip › Code share with PlosOne/YDLL-master/src/backends/pytorch/custom_ops/test/simple_test.py]

import torch
import math
from simple import Simple
assert torch.cuda.is_available()
cuda_device = torch.device("cuda:0")
a = 3*torch.ones(100,50, device=cuda_device)
b = torch.zeros(100,1,device=cuda_device)
miu = torch.tensor([0.5], dtype = torch.float,  device = cuda_device)
grid = torch.tensor([50,50], device=cuda_device)
voxsize = torch.tensor([0.5, 0.5],  device =cuda_device)
x = torch.ones(50,1,device = cuda_device, requires_grad=True)

s = Simple(a,b,miu,grid,voxsize)

y = s(x)
y_sum = y.sum()
# result = y + 10
print(y)
y_sum.backward()
# print(x.grad)
