# Supplementary material for: Swimming behavior and hydrodynamics of the Chinese cavefish Sinocyclocheilus rhinocerous and a possible role of its head horn structure
Source: PLoS One. 2022 Jul 25;17(7):e0270967. doi: 10.1371/journal.pone.0270967 (PMC9312365; doi:10.1371/journal.pone.0270967)
Supplement: S2 File — (ZIP) [file pone.0270967.s005.zip › Code share with PlosOne/YDLL-master/src/backends/pytorch/custom_ops/test/test.py]

import torch
# from cus_lltm import LLTM
from cpp_lltm import LLTM
import time as time

assert torch.cuda.is_available()
cuda_device = torch.device("cuda:0")

batch_size = 16
input_features = 32
state_size = 128

X = torch.randn(batch_size, input_features, device =  cuda_device)
h = torch.randn(batch_size, state_size, device = cuda_device)
C = torch.randn(batch_size, state_size, device = cuda_device)

rnn = LLTM(input_features, state_size).to(cuda_device)

forward = 0
backward = 0
for _ in range(100000):
    start = time.time()
    new_h, new_C = rnn(X, (h, C))
    torch.cuda.synchronize()
    forward += time.time() - start

    start = time.time()
    (new_h.sum() + new_C.sum()).backward()
    torch.cuda.synchronize()
    backward += time.time() - start

print('Forward: {:.3f} us | Backward {:.3f} us'.format(forward * 1e6/1e5, backward * 1e6/1e5))
