# Supplementary material for: Swimming behavior and hydrodynamics of the Chinese cavefish Sinocyclocheilus rhinocerous and a possible role of its head horn structure
Source: PLoS One. 2022 Jul 25;17(7):e0270967. doi: 10.1371/journal.pone.0270967 (PMC9312365; doi:10.1371/journal.pone.0270967)
Supplement: S2 File — (ZIP) [file pone.0270967.s005.zip › Code share with PlosOne/YDLL-master/src/backends/pytorch/models/ct.py]

import torch.nn as nn
import torch
from ..custom_ops.ct.fbp2d.projector import Fbp, FbpDqq, FbpTransDqq
from ..custom_ops.ct.cbct2d.projector import Project, BackProject, CtMapping, CtMappingMat, CtMappingSparse, CtMappingComplete
from ..custom_ops.ct.cbct2d.projector import ProjectMatFunction, BackProjectMatFunction, FbpMappingSparse
from .model import ConvSequence, LearnSequence, OutConv
import numpy as np


class FbpLayer(nn.Module):
    def __init__(self, para, cuda_device):
        super(FbpLayer, self).__init__()
        self.proj_op = Project(para, cuda_device)
        self.back_op = Fbp(para, cuda_device)

    def forward(self, x, projection_data):
        y = self.proj_op(x)
        diff = y - projection_data
        x = self.back_op(diff)
        return x, y


class FbpBack(nn.Module):
    def __init__(self, para, cuda_device):
        super(FbpBack, self).__init__()
        self.back_op = Fbp(para, cuda_device)
    
    def forward(self, x):
        return self.back_op(x)


class FbpLayerDqq(nn.Module):
    def __init__(self, para, cuda_device):
        super(FbpLayerDqq, self).__init__()
        self.proj_op = FbpTransDqq(para, cuda_device)
        self.back_op = FbpDqq(para, cuda_device)
    
    def forward(self, x, projection_data):
        y = self.proj_op(x)
        diff = y - projection_data
        x = self.back_op(diff)
        return x, y

class ModifiedFbpLayer(FbpLayer):
    def __init__(self, para, cuda_device):
        super(ModifiedFbpLayer, self).__init__(para, cuda_device)

    def forward(self, x, projection_data, y_old):
        # for the existing angles, use y^i+1 - projection_data to close to projection_data.
        # for the rest angles, use y^i - y^i+1 to close to y^i+1.
        y = self.proj_op(x)
        diff = y_old-y 
        diff[:, :, 50:250, :] = y[:, :, 50:250, :] - projection_data
        x = self.back_op(diff)
        return x, y

        # old method
        # y_old[:,:,50:250,:] = projection_data
        # y = self.proj_op(x)
        # diff = y - y_old
        # x = self.back_op(diff)
        # return x, y


class CtLayer(nn.Module):
    def __init__(self, para,  cuda_device):
        super(CtLayer, self).__init__()
        self.proj_op = Project(para, cuda_device)
        self.back_op = BackProject(para, cuda_device)

    def forward(self, x, projection_data):
        y = self.proj_op(x)
        diff = y - projection_data
        x = self.back_op(diff)
        return x, y


class CtLayerMatch(nn.Module):
    def __init__(self,para, cuda_device,  s_factor, online=False):
        super(CtLayerMatch, self).__init__()
        if online:
            self.ct_layer = CtMapping(para, cuda_device, s_factor)
        else:
            self.ct_layer = CtMappingMat(cuda_device, s_factor)

    def forward(self, x, projection_data):
        x = self.ct_layer(x, projection_data)
        return x, projection_data

class CtLayerSparse(nn.Module):
    def __init__(self,para, cuda_device,  s_factor, online=False):
        super(CtLayerSparse, self).__init__()
        self.ct_layer = CtMappingSparse(cuda_device, s_factor)

    def forward(self, x, projection_data):
        x = self.ct_layer(x, projection_data)
        return x, projection_data

class FbpLayerSparse(nn.Module):
    def __init__(self,para, cuda_device,  s_factor, online=False):
        super(FbpLayerSparse, self).__init__()
        self.ct_layer = FbpMappingSparse(cuda_device, s_factor)

    def forward(self, x, projection_data):
        x = self.ct_layer(x, projection_data)
        return x, projection_data


class CtLayerFull(nn.Module):
    def __init__(self, para, cuda_device, s_factor, online=False):
        super(CtLayerFull, self).__init__()
        self.ct_layer = CtMappingComplete(cuda_device, s_factor)

    def forward(self, x, projection_data):
        x = self.ct_layer(x, projection_data)
        return x, projection_data       

class CtProj(nn.Module):
    def __init__(self, para, cuda_device):
        super(CtProj, self).__init__()
        self.proj_op = Project(para, cuda_device)
    
    def forward(self, x):
        return self.proj_op(x)

class CtBackProj(nn.Module):
    def __init__(self, para, cuda_device):
        super(CtBackProj, self).__init__()
        self.back_op = BackProject(para, cuda_device)
    
    def forward(self, x):
        return self.back_op(x)
    

# class GroupFbpLayer(nn.Module):
#     def __init__(self, para, cuda_device):
#         super(GroupFbpLayer, self).__init__()
#         self.proj_op = GroupFbpProject(para, cuda_device)
#         self.back_op = GroupFbp(para, cuda_device)

#     def forward(self, x, projection_data, group_index):
#         # Note!!! Need to deep copy the projection_data to y_temp
#         # because we will compute the difference between them.
#         y_temp = torch.zeros_like(projection_data)
#         y_temp.copy_(projection_data)

#         # print(y_temp.dtype)
#         y = self.proj_op(x, group_index)
#         y_temp[:,:,group_index,:] = y
#         diff = y_temp - projection_data
#         # print(diff.dtype)
#         # print(np.min(diff.cpu().numpy()))
#         x =  self.back_op(diff, group_index)
#         return x, y


class AdmmXModule(nn.Module):
    def __init__(self, feature=32, nb_blocks=3):
        super(AdmmXModule, self).__init__()
        self.cnn = ConvSequence(in_ch=3, out_ch=feature,
                                nb_blocks=nb_blocks, kernel_size=3)
        self.merge_layer = OutConv(feature, 1, kernel_size=1)

    def forward(self, x, u, z):
        x_old = x
        x = torch.cat((x, u, z), dim=1)
        x = self.cnn(x)   
        x = self.merge_layer(x)
        x = x_old - x
        return x


class AdmmZModule(AdmmXModule):
    def __init__(self, feature=32, nb_blocks=3):
        super(AdmmZModule, self).__init__(feature, nb_blocks)

    def forward(self, z, x, u):
        z = torch.cat([z, x, u], dim=1)
        z = self.cnn(z)
        z = self.merge_layer(z)
        return z


class AdmmUModule(nn.Module):
    def __init__(self, feature=32, nb_blocks=3):
        super(AdmmUModule, self).__init__()
        self.cnn = LearnSequence(
            in_ch=1, out_ch=feature, nb_blocks=nb_blocks, kernel_size=1)

    def forward(self, u, x, z):
        dx = self.cnn(x)
        u = u + dx - z
        return u


class AdmmNet(nn.Module):
    def __init__(self, nb_iters=5, feature=32, nb_blocks=3):
        super(AdmmNet, self).__init__()
        self.x_modules = nn.ModuleList(
            [AdmmXModule(feature, nb_blocks) for i in range(nb_iters)])
        self.z_modules = nn.ModuleList(
            [AdmmZModule(feature, nb_blocks) for i in range(nb_iters)])
        self.u_modules = nn.ModuleList(
            [AdmmUModule(feature, nb_blocks) for i in range(nb_iters)])

    def forward(self, x0):
        x = x0
        z = x0
        u = x0
        for [xnet, znet, unet] in zip(self.x_modules, self.z_modules, self.u_modules):
            x = xnet(x, u, z)
            z = znet(z, x, u)
            u = unet(u, x, z)
        return x
