# Supplementary material for: Swimming behavior and hydrodynamics of the Chinese cavefish Sinocyclocheilus rhinocerous and a possible role of its head horn structure
Source: PLoS One. 2022 Jul 25;17(7):e0270967. doi: 10.1371/journal.pone.0270967 (PMC9312365; doi:10.1371/journal.pone.0270967)
Supplement: S2 File — (ZIP) [file pone.0270967.s005.zip › Code share with PlosOne/YDLL-master/src/backends/pytorch/models/dense.py]

import torch.nn as nn
import torch
import numpy as np


class ConvBlock(nn.Module):
    def __init__(self,in_channel, out_channel, kernel_size = 3):
        super(ConvBlock, self).__init__()
        self.layer = nn.Sequential(
            # nn.BatchNorm2d(in_channel),
            nn.ReLU(True),
            nn.Conv2d(in_channel, out_channel, kernel_size, padding=kernel_size//2, bias= False)
            
        )
    def forward(self, x):
        return self.layer(x)

class DenseBlock(nn.Module):
    def __init__(self, in_channel, growth_rate, nb_layers):
        super(DenseBlock, self).__init__()
        block=[]
        channel = in_channel
        for i in range(nb_layers):
            block.append(ConvBlock(channel, growth_rate))
            channel += growth_rate
        
        self.net = nn.Sequential(*block)
    
    def forward(self, x):
        for layer in self.net:
            out = layer(x)
            x = torch.cat((out,x), dim =1)
        return x

class Transition(nn.Module):
    def __init__(self, in_channel, out_channel):
        super(Transition, self).__init__()
        self.trans_layer = nn.Sequential(
            # nn.BatchNorm2d(in_channel), 
            nn.ReLU(True),
            nn.Conv2d(in_channel, out_channel, 1),
            # nn.AvgPool2d(2,2)
        )
    
    def forward(self, x):
        return self.trans_layer(x)

from .model import SingleConv
class DenseModule(nn.Module):
    def __init__(self, in_channel, out_channel, growth_rate = 24, nb_layers = 4):
        super(DenseModule, self).__init__()
        self.in_conv = nn.Conv2d(1, in_channel, kernel_size = 3, padding = 1)
        self.dense_block = DenseBlock(in_channel, growth_rate, nb_layers)
        self.out_conv = Transition(nb_layers*growth_rate+in_channel, out_channel)
    
    def forward(self, x):
        x = self.in_conv(x)
        x = self.dense_block(x)
        x = self.out_conv(x)
        return x
