# Supplementary material for: Swimming behavior and hydrodynamics of the Chinese cavefish Sinocyclocheilus rhinocerous and a possible role of its head horn structure
Source: PLoS One. 2022 Jul 25;17(7):e0270967. doi: 10.1371/journal.pone.0270967 (PMC9312365; doi:10.1371/journal.pone.0270967)
Supplement: S2 File — (ZIP) [file pone.0270967.s005.zip › Code share with PlosOne/YDLL-master/src/backends/pytorch/models/inception.py]

import torch.nn as nn
import torch
import numpy as np


class InceptionBlock(nn.Module):
    def __init__(self):
        super(InceptionBlock, self).__init__()
    
    def forward(self, x):
        
