# Supplementary material for: Swimming behavior and hydrodynamics of the Chinese cavefish Sinocyclocheilus rhinocerous and a possible role of its head horn structure
Source: PLoS One. 2022 Jul 25;17(7):e0270967. doi: 10.1371/journal.pone.0270967 (PMC9312365; doi:10.1371/journal.pone.0270967)
Supplement: S2 File — (ZIP) [file pone.0270967.s005.zip › Code share with PlosOne/YDLL-master/src/backends/pytorch/models/model.py]

import torch.nn as nn
import torch

import numpy as np

# sub-parts of the U-Net model


class DoubleConv(nn.Module):
    '''(conv => BN => ReLU) * 2'''
    ''' BN is ignored for regression tasks'''

    def __init__(self, in_ch, out_ch, kernel_size=3):
        super(DoubleConv, self).__init__()
        self.conv = nn.Sequential(
            nn.Conv2d(in_ch, out_ch, kernel_size, padding=int(kernel_size/2)),
            nn.BatchNorm2d(out_ch),
            nn.ReLU(inplace=True),
            nn.Conv2d(out_ch, out_ch, kernel_size, padding=int(kernel_size/2)),
            nn.BatchNorm2d(out_ch),
            nn.ReLU(inplace=True)
        )

    def forward(self, x):
        x = self.conv(x)
        return x


class InConv(nn.Module):
    def __init__(self, in_ch, out_ch):
        super(InConv, self).__init__()
        self.conv = DoubleConv(in_ch, out_ch)

    def forward(self, x):
        x = self.conv(x)
        return x


class Down(nn.Module):
    def __init__(self, in_ch, out_ch):
        super(Down, self).__init__()
        self.mpconv = nn.Sequential(
            nn.MaxPool2d(2),
            DoubleConv(in_ch, out_ch)
        )

    def forward(self, x):
        x = self.mpconv(x)
        return x


class Up(nn.Module):
    def __init__(self, in_ch, out_ch, bilinear=True):
        super(Up, self).__init__()

        #  would be a nice idea if the upsampling could be learned too,
        #  but my machine do not have enough memory to handle all those weights
        if bilinear:
            self.up = nn.Upsample(
                scale_factor=2, mode='bilinear', align_corners=True)
        else:
            self.up = nn.ConvTranspose2d(in_ch, in_ch//2, 2, stride=2)

        self.conv = DoubleConv(in_ch, out_ch)

    def forward(self, x1, x2):
        x1 = self.up(x1)

        # input is CHW
#         diffY = x2.size()[2] - x1.size()[2]
#         diffX = x2.size()[3] - x1.size()[3]

#         x1 = F.pad(x1, (diffX // 2, diffX - diffX//2,
#                         diffY // 2, diffY - diffY//2))

        x = torch.cat([x2, x1], dim=1)
        x = self.conv(x)
        return x


class OutConv(nn.Module):
    def __init__(self, in_ch, out_ch, kernel_size=3):
        super(OutConv, self).__init__()
        self.conv = nn.Conv2d(in_ch, out_ch, kernel_size,
                              padding=int(kernel_size/2))

    def forward(self, x):
        x = self.conv(x)
        return x


class SingleConv(nn.Module):
    def __init__(self, in_ch, out_ch, kernel_size=3, activation=nn.ReLU(inplace=True)):
        super(SingleConv, self).__init__()
        self.conv = nn.Conv2d(in_ch, out_ch, kernel_size,
                              padding=int(kernel_size/2))
        self.activation = activation

    def forward(self, x):
        x = self.conv(x)
        # x = self.bn(x)
        x = self.activation(x)
        return x


class SingleMlpConv(nn.Module):
    def __init__(self, in_ch, out_ch, kernel_size=3, activation=nn.ReLU()):
        super(SingleMlpConv, self).__init__()
        self.conv = nn.Conv2d(in_ch, out_ch, kernel_size,
                              padding=int(kernel_size/2))
        self.mlp = nn.Linear()
        self.activation = activation


class SumLayer(nn.Module):
    def __init__(self):
        super(SumLayer, self).__init__()
        self.sum = torch.sum

    def forward(self, x):
        return self.sum(x, 1, True)


class LearnModule(nn.Module):
    def __init__(self, in_ch, out_ch):
        super(LearnModule, self).__init__()
        self.double_conv = DoubleConv(in_ch, out_ch, kernel_size=3)
        self.conv = OutConv(out_ch, in_ch, kernel_size=3)

    def forward(self, x):
        x = self.double_conv(x)
        x = self.conv(x)
        return x


class ConvSequence(nn.Module):
    def __init__(self, in_ch, feature=48, out_ch=1, nb_blocks=1, kernel_size=3):
        super(ConvSequence, self).__init__()
        self.in_conv = SingleConv(in_ch, feature, kernel_size)
        self.blocks = nn.ModuleList(
            [SingleConv(feature, feature, kernel_size) for i in range(nb_blocks)])
        self.out_conv = OutConv(feature, out_ch, kernel_size)

    def forward(self, x):
        x = self.in_conv(x)
        for block in self.blocks:
            x = block(x)
        x = self.out_conv(x)
        # print("conv x shape:", x.shape)
        return x


class InceptionSequence(nn.Module):
    def __init__(self, in_ch, feature=48, out_ch=1, nb_blocks=1, kernel_size=3):
        super(InceptionSequence, self).__init__()
        self.in_block = ConvSequence(in_ch, feature, out_ch, 1, kernel_size)
        self.blocks = nn.ModuleList(
            [ConvSequence(1, feature, out_ch, 1, kernel_size) for i in range(nb_blocks)])

    def forward(self, x):
        x = self.in_block(x)
        for block in self.blocks:
            x = x + block(x)
        return x

class LearnSequence(nn.Module):
    def __init__(self, in_ch, out_ch, nb_blocks=1, kernel_size=3):
        super(LearnSequence, self).__init__()
        self.in_conv = SingleConv(in_ch, out_ch, kernel_size)
        self.blocks = nn.ModuleList(
            [SingleConv(out_ch, out_ch, kernel_size) for i in range(nb_blocks)])
        self.out_conv = OutConv(out_ch, in_ch, kernel_size)
        # self.out_conv = SingleConv(out_ch, in_ch,kernel_size)

    def forward(self, x):
        x = self.in_conv(x)
        for block in self.blocks:
            x = block(x)
        x = self.out_conv(x)
        return x
