# Supplementary material for: Swimming behavior and hydrodynamics of the Chinese cavefish Sinocyclocheilus rhinocerous and a possible role of its head horn structure
Source: PLoS One. 2022 Jul 25;17(7):e0270967. doi: 10.1371/journal.pone.0270967 (PMC9312365; doi:10.1371/journal.pone.0270967)
Supplement: S2 File — (ZIP) [file pone.0270967.s005.zip › Code share with PlosOne/YDLL-master/src/backends/pytorch/models/residual.py]

import torch.nn as nn
import torch
from .model import SingleConv,OutConv

class ResidualBlock(nn.Module):
    def __init__(self, in_ch, out_ch, kernel_size = 3):
        super(ResidualBlock,  self).__init__()
        self.in_conv = SingleConv(in_ch, out_ch, kernel_size)
        self.mid_conv = nn.Conv2d(out_ch, out_ch, kernel_size, padding=int(kernel_size/2))
        self.activation = nn.ReLU()

    def forward(self, x):
        x_r = self.in_conv(x)
        x_r = self.mid_conv(x)
        x_r = x+x_r
        x_r = self.activation(x_r)
        return x_r


class ResidualModule(nn.Module):
    def __init__(self, in_ch, out_ch, nb_blocks = 1, kernel_size=3):
        super(ResidualModule,self).__init__()
        self.in_conv = SingleConv(in_ch, out_ch, kernel_size)
        self.blocks = nn.ModuleList([ResidualBlock(out_ch, out_ch, kernel_size) for i in range(nb_blocks)])
        self.out_conv = OutConv(out_ch, in_ch, kernel_size)

    def forward(self, x):
        x = self.in_conv(x)
        for block in self.blocks:
            x = block(x)
        x = self.out_conv(x)
        return x
