# Supplementary material for: Swimming behavior and hydrodynamics of the Chinese cavefish Sinocyclocheilus rhinocerous and a possible role of its head horn structure
Source: PLoS One. 2022 Jul 25;17(7):e0270967. doi: 10.1371/journal.pone.0270967 (PMC9312365; doi:10.1371/journal.pone.0270967)
Supplement: S2 File — (ZIP) [file pone.0270967.s005.zip › Code share with PlosOne/YDLL-master/src/backends/pytorch/networks/ct.py]

import torch
import torch.nn as nn
import numpy as np
from ..models import LearnSequence, ResidualModule, DenseModule, DenseBlock, DoubleConv, OutConv, Transition, ConvSequence, InceptionSequence
from ..models import CtLayer, FbpLayer, FbpLayerDqq,  AdmmNet, CtLayerMatch, CtLayerSparse, CtLayerFull, FbpLayerSparse
from ..custom_ops.ct.cbct2d.projector import ProjectMatFunction, BackProjectMatFunction, CtProj
from .seg import UNet, CNN
from enum import Enum

# FbpLayer = FbpLayerDqq
GroupFbpLayer = FbpLayer
ModifiedFbpLayer = FbpLayer

# Pytorch uses the weight initialization proposed by Kaiming He as follows for ReLU in default.
# Delving deep into rectifiers: Surpassing human-level performance on ImageNet classification He, K. et al.


class CtResidualUNet(nn.Module):
    def __init__(self, para, normal_factor,  cuda_device, n_channels, n_classes, feature_root=64, nb_iters=3):
        super(CtResidualUNet, self).__init__()
        self.unet = UNet(n_channels, n_classes, feature_root)
        self.nb_iters = nb_iters
        self.normal_factors = nn.ParameterList([nn.Parameter(torch.tensor(np.array(
            [normal_factor]), dtype=torch.float, requires_grad=True)) for i in range(self.nb_iters)])
        self.ct_layer = CtLayer(para, cuda_device)

    def forward(self, x0, projection_data):
        x = torch.zeros_like(x0, dtype=x0.dtype)
        for factor in self.normal_factors:
            x_old = x
            x_ct, _ = self.ct_layer(x, projection_data)
            x_ct = factor*x_ct
            x = self.unet(x_ct)
            x = x_old - x
        return x, x_old


class FbpProxDenResUNet(nn.Module):
    def __init__(self, para, normal_factor, cuda_device, n_channels, n_classes, feature_root=48, nb_iters=20, nb_blocks=2):
        super(FbpProxDenResUNet, self).__init__()
        self.ct_layers = nn.ModuleList(
            [FbpLayerSparse(para, cuda_device, normal_factor, online=False) for i in range(nb_iters)])
        self.nets = nn.ModuleList(
            [UNet(n_channels+i, n_classes, feature_root) for i in range(nb_iters)])
        for m in self.modules():
            if isinstance(m, nn.Conv2d):
                m.weight.data.normal_(0, 0.01)
                m.bias.data.zero_()

    def forward(self, x0, projection_data):
        x = torch.zeros_like(x0, dtype=x0.dtype)
        for i, (ct_layer, net) in enumerate(zip(self.ct_layers, self.nets)):
            x_ct, y = ct_layer(x, projection_data)
            if i == 0:
                dense = x_ct
            else:
                dense = torch.cat((dense, x_ct), dim=1)
            x_net = net(dense)
            x = x_ct+x_net
        return x, y


class FbpReprojResidualUNet(nn.Module):
    def __init__(self, para, normal_factor, cuda_device, n_channels, n_classes, feature_root, nb_iters):
        super(FbpReprojResidualUNet, self).__init__()
        self.unet = UNet(n_channels, n_classes, feature_root)
        self.nb_iters = nb_iters
        self.device = cuda_device
        self.normal_factors = nn.ParameterList([nn.Parameter(torch.tensor(np.array(
            [normal_factor]), dtype=torch.float, requires_grad=True)) for i in range(self.nb_iters)])
        # self.normal_factors = nn.ParameterList([nn.Parameter(torch.tensor(normal_factor*np.ones((256,256)),
        # dtype = torch.float, requires_grad=True))  for i in range(self.nb_iters)])
        self.fbp_layer = ModifiedFbpLayer(para, self.device)

    def forward(self, x0, projection_data):
        x = torch.zeros_like(x0, dtype=x0.dtype)
        y_old = torch.zeros(
            (4, 1, 600, 512), dtype=x0.dtype, device=self.device)
        for factor in self.normal_factors:
            x_old = x
            x_ct, y_old = self.fbp_layer(x, projection_data, y_old)
            x_ct = factor*x_ct
            # x_ct = factor.mul(x_ct)
            x = self.unet(x_ct)
            x = x_old - x
            # print(np.max(x.detach().cpu().numpy()))
        # x = self.relu(x)
        return x, x_ct


class FbpResidualUNetSeq(nn.Module):
    def __init__(self, para, normal_factor, cuda_device, n_channels, n_classes, feature_root=32, nb_iters=4, nb_out_iters=1):
        super(FbpResidualUNetSeq, self).__init__()
        self.nets = nn.ModuleList(
            [UNet(i+1, n_classes, feature_root) for i in range(nb_iters)])
        self.nb_out_iters = nb_out_iters
        self.nb_iters = nb_iters
        self.weight = torch.tensor(np.array(
            [normal_factor]), device=cuda_device, dtype=torch.float, requires_grad=False)
        self.normal_factors = nn.ParameterList([nn.Parameter(torch.tensor(np.array(
            [0.5]), device=cuda_device, dtype=torch.float, requires_grad=True)) for i in range(nb_iters*self.nb_out_iters)])
        self.ct_layer = FbpLayer(para, cuda_device)
        # for m in self.modules():
        #     if isinstance(m, nn.Conv2d):
        #         m.weight.data.normal_(0, 0.01)

    def forward(self, x0, projection_data):
        # x = x0/26.6
        x = torch.zeros_like(x0, dtype=x0.dtype)
        for i_out in range(self.nb_out_iters):
            for i_in, net in enumerate(self.nets):
                x_old = x
                x_ct, Ax = self.ct_layer(x, projection_data)
                x_ct = self.normal_factors[i_in +
                                           i_out*self.nb_iters]*self.weight*x_ct
                x_d = x_old - x_ct
                if i_in == 0:
                    dense = x_d
                else:
                    dense = torch.cat((dense, x_d), dim=1)
                x = net(dense)
        return x, Ax


class FbpResidualUNetCat(FbpResidualUNetSeq):
    '''Cat the x_old and x_ct and pass into UNet
    '''

    def __init__(self, para, normal_factor, cuda_device, n_channels=2, n_classes=1, feature_root=64, nb_iters=1):
        super(FbpResidualUNetCat, self).__init__(para, normal_factor,
                                                 cuda_device, n_channels, n_classes, feature_root, nb_iters, nb_out_iters=1)

    def forward(self, x0, projection_data):
        x = torch.zeros_like(x0, dtype=x0.dtype)
        for i_out in range(self.nb_out_iters):
            for i_in, unet in enumerate(self.unets):
                x_old = x
                x_ct, _ = self.fbp_layer(x, projection_data)
                x_ct = self.normal_factors[i_in+i_out*self.nb_iters]*x_ct
                # x_ct = factor.mul(x_ct)
                x = torch.cat([x_old, x_ct], dim=1)
                x = unet(x)
                x = x_old - x
        return x, x_ct


class FbpResidualMultiUNetGroup(nn.Module):
    '''Split the projection data into groups and use different group in iterations.
    '''

    def __init__(self, para, normal_factor, cuda_device, n_channels, n_classes, feature_root, iter_dict: dict):
        super(FbpResidualMultiUNetGroup, self).__init__()
        self.nb_iters = iter_dict['nb_iters']
        self.nb_groups = iter_dict['nb_groups']
        self.nb_out_iters = iter_dict['nb_out_iters']
        nb_nets = self.nb_iters*self.nb_groups
        self.unets = nn.ModuleList(
            [UNet(n_channels, n_classes, feature_root//(2**(0))) for i in range(nb_nets)])
        # self.unet = UNet(n_channels, n_classes, feature_root)
        self.normal_factors = nn.ParameterList([nn.Parameter(torch.tensor(np.array(
            [normal_factor*self.nb_groups]), dtype=torch.float, requires_grad=True)) for i in range(nb_nets)])
        self.fbp_layer = GroupFbpLayer(para, cuda_device)

    @classmethod
    def calculate_group_index(cls, nb_groups: int, nb_views: int, index: int):
        if index >= nb_groups:
            raise ValueError("group index out of range")
        nb_group_views = nb_views//nb_groups
        return list(np.arange(nb_group_views)+nb_group_views*index)

    def forward(self, x0, projection_data):
        x = torch.zeros_like(x0, dtype=x0.dtype)
        for i_out in range(self.nb_out_iters):
            for index, (factor, unet) in enumerate(zip(self.normal_factors, self.unets)):
                x_old = x
                group_index = self.calculate_group_index(
                    self.nb_groups, 200, index % self.nb_groups)
                x_ct, _ = self.fbp_layer(x, projection_data, group_index)
                x_ct = factor*x_ct
                x = unet(x_ct)
                x = x_old - x
            # x = self.relu(x)
        return x, x_ct


class FbpResiLearn(nn.Module):
    def __init__(self, para, normal_factor, cuda_device, n_channels, n_classes, feature_root=12, nb_iters=3, nb_blocks=3):
        super(FbpResiLearn, self).__init__()
        self.nets = nn.ModuleList(
            [LearnSequence(n_channels, feature_root, nb_blocks) for i in range(nb_iters)])
        # self.nets = nn.ModuleList(
        # [DenseModule(in_channel = feature_root, out_channel = n_classes,  growth_rate=feature_root,  nb_layers=nb_blocks) for i in range(nb_iters)])
        # self.nets = nn.ModuleList(
        # [UNet(n_channels, n_classes, feature_root*(2**0)) for i in range(nb_iters)])
        # self.nb_iters = nb_iters
        self.normal_factors = nn.ParameterList([nn.Parameter(torch.tensor(np.array(
            [normal_factor]), dtype=torch.float, requires_grad=True)) for i in range(nb_iters)])
        self.fbp_layer = FbpLayer(para, cuda_device)

    def forward(self, x0, projection_data):
        x = torch.zeros_like(x0, dtype=x0.dtype)
        for factor, net in zip(self.normal_factors, self.nets):
            x_old = x
            x_ct, y = self.fbp_layer(x, projection_data)
            x_ct = factor*(x_ct)
            x = x_old - x_ct
            x = x - net(x)
        return x, y


class FbpDenseNet(nn.Module):
    def __init__(self, para, normal_factor, cuda_device, n_channels, n_classes, feature_root=24, nb_iters=5, nb_blocks=2):
        super(FbpDenseNet, self).__init__()
        self.fbp_layer = FbpLayer(para, cuda_device)
        self.normal_factors = nn.ParameterList([nn.Parameter(torch.tensor(np.array(
            [normal_factor]), dtype=torch.float, requires_grad=True)) for i in range(nb_iters)])
        # self.in_convs =  nn.ModuleList([nn.Conv2d(n_channels, feature_root, 3, padding=1) for i in range(nb_iters)])
        self.nets = nn.ModuleList(
            [LearnSequence(n_channels, feature_root, nb_blocks) for i in range(nb_iters)])
        # self.transition_layers = nn.ModuleList(
        #     [nn.Conv2d(feature_root, 1, 1) for i in range(nb_iters)])
        self.merge_layer = nn.Conv2d(nb_iters, 1, 3, 1)

    def forward(self, x0, projection_data):
        x = torch.zeros_like(x0, dtype=x0.dtype)
        for i, (factor,  net) in enumerate(zip(self.normal_factors, self.nets)):
            x_old = x
            x_ct, y = self.fbp_layer(x, projection_data)
            x_ct = factor*(x_ct)
            x = net(x_ct)
            x = x_old - x
            if i == 0:
                dense = x
            else:
                dense = torch.cat((dense, x), dim=1)
        x = self.merge_layer(dense)
        return x, y


class CtProxResNet(nn.Module):
    def __init__(self, para, normal_factor, cuda_device, n_channels, n_classes, feature_root=48, nb_iters=50, nb_blocks=2):
        super(CtProxResNet, self).__init__()

        self.ct_layers = nn.ModuleList(
            [CtLayerSparse(para, cuda_device, normal_factor, online=False) for i in range(nb_iters)])
        self.nets = nn.ModuleList(
            [ConvSequence(n_channels, feature_root, 1, nb_blocks, 3) for i in range(nb_iters)])
        for m in self.modules():
            if isinstance(m, nn.Conv2d):
                m.weight.data.normal_(0, 0.01)
                m.bias.data.zero_()

    def forward(self, x0, projection_data):
        x = torch.zeros_like(x0, dtype=x0.dtype)
        for ct_layer, net in zip(self.ct_layers, self.nets):
            x_ct, y = ct_layer(x, projection_data)
            x_net = net(x_ct)
            x = x_ct+x_net
        return x, y


class CtProxResReprojNet(nn.Module):
    def __init__(self, para, normal_factor, cuda_device, n_channels, n_classes, feature_root=48, nb_iters=50, nb_blocks=2):
        super(CtProxResReprojNet, self).__init__()
        kernel_size = 3
        self.limit_layers = nn.ModuleList(
            [CtLayerSparse(para, cuda_device, normal_factor, online=False) for i in range(nb_iters)])

        self.limit_nets = nn.ModuleList(
            [ConvSequence(n_channels, feature_root, 1, nb_blocks, kernel_size) for i in range(nb_iters)])

        self.proj_layers = nn.ModuleList([CtProj() for i in range(nb_iters)])

        self.proj_nets = nn.ModuleList(
            [ConvSequence(n_channels, feature_root, 1, nb_blocks, kernel_size) for i in range(nb_iters)])

        self.full_layers = nn.ModuleList(
            [CtLayerFull(para, cuda_device, normal_factor, online=False) for i in range(nb_iters)])

        self.full_nets = nn.ModuleList(
            [ConvSequence(n_channels, feature_root, 1, nb_blocks, kernel_size) for i in range(nb_iters)])

        for m in self.limit_nets:
            if isinstance(m, nn.Conv2d):
                m.weight.data.normal_(0, 0.01)
                m.bias.data.zero_()
        for m in self.full_nets:
            if isinstance(m, nn.Conv2d):
                m.weight.data.normal_(0, 0.01)
                m.bias.data.zero_()

    def forward(self, x0, projection_data):
        x = torch.zeros_like(x0, dtype=x0.dtype)
        for [limit_layer, limit_net, proj_layer, proj_net, full_layer, full_net] in zip(self.limit_layers, self.limit_nets, self.proj_layers, self.proj_nets, self.full_layers, self.full_nets):
            x_ct, y = limit_layer(x, projection_data)
            x_net = limit_net(x_ct)
            x = x_ct+x_net
            proj_full = proj_layer(x)
            proj_compensate = proj_full+proj_net(proj_full)
            x_ct, y = full_layer(x, proj_compensate)
            x_net = full_net(x_ct)
            x = x_ct+x_net
        return x, y


class FbpProxResNet(nn.Module):
    def __init__(self, para, normal_factor, cuda_device, n_channels, n_classes, feature_root=48, nb_iters=50, nb_blocks=2):
        super(FbpProxResNet, self).__init__()
        self.ct_layers = nn.ModuleList(
            [FbpLayerSparse(para, cuda_device, normal_factor, online=False) for i in range(nb_iters)])
        self.nets = nn.ModuleList(
            [ConvSequence(n_channels, feature_root, 1, nb_blocks, 3) for i in range(nb_iters)])
        for m in self.modules():
            if isinstance(m, nn.Conv2d):
                m.weight.data.normal_(0, 0.01)
                m.bias.data.zero_()

    def forward(self, x0, projection_data):
        x = torch.zeros_like(x0, dtype=x0.dtype)
        for ct_layer, net in zip(self.ct_layers, self.nets):
            x_ct, y = ct_layer(x, projection_data)
            x_net = net(x_ct)
            x = x_ct+x_net
        return x, y


class CtProxDenNet(nn.Module):
    def __init__(self, para, normal_factor, cuda_device, n_channels, n_classes, feature_root=48, nb_iters=20, nb_blocks=2):
        super(CtProxDenNet, self).__init__()
        self.ct_layer = CtLayer(para, cuda_device)
        self.normal_factors = nn.ParameterList([nn.Parameter(torch.tensor(np.array(
            [normal_factor]), dtype=torch.float, requires_grad=True)) for i in range(nb_iters)])
        growth_rate = 12
        self.nets = nn.ModuleList(
            [ConvSequence(n_channels, feature_root, growth_rate, nb_blocks, 5) for i in range(nb_iters)])

        self.transition_layers = nn.ModuleList(
            [nn.Sequential(
                nn.ReLU(True),
                nn.Conv2d((i+1)*growth_rate, 1, kernel_size=3, padding=1))
             for i in range(nb_iters)])

        for m in self.modules():
            if isinstance(m, nn.Conv2d):
                m.weight.data.normal_(0, 0.01)

    def forward(self, x0, projection_data):
        x = torch.zeros_like(x0, dtype=x0.dtype)
        for i, (factor,  net, trans) in enumerate(zip(self.normal_factors, self.nets, self.transition_layers)):
            x_old = x
            x_ct, y = self.ct_layer(x, projection_data)
            x_ct = factor*(x_ct)
            x = x_old - x_ct
            # print('x:', x.size())
            x_net = net(x)
            if i == 0:
                dense = x_net
            else:
                dense = torch.cat((dense, x_net), dim=1)
            x_dense = trans(dense)
            x = x-x_dense
        return x, y


class CtProxDenResNet(nn.Module):
    def __init__(self, para, normal_factor, cuda_device, n_channels, n_classes, feature_root=48, nb_iters=20, nb_blocks=2):
        super(CtProxDenResNet, self).__init__()
        self.ct_layers = nn.ModuleList(
            [CtLayerSparse(para, cuda_device, normal_factor, online=False) for i in range(nb_iters)])
        self.nets = nn.ModuleList(
            [ConvSequence(n_channels+i, feature_root, 1, nb_blocks, 3) for i in range(nb_iters)])
        for m in self.modules():
            if isinstance(m, nn.Conv2d):
                m.weight.data.normal_(0, 0.01)
                m.bias.data.zero_()

    def forward(self, x0, projection_data):
        x = torch.zeros_like(x0, dtype=x0.dtype)
        for i, (ct_layer, net) in enumerate(zip(self.ct_layers, self.nets)):
            x_ct, y = ct_layer(x, projection_data)
            if i == 0:
                dense = x_ct
            else:
                dense = torch.cat((dense, x_ct), dim=1)
            x_net = net(dense)
            x = x_ct+x_net
        return x, y


class FbpProxDenResNet(nn.Module):
    def __init__(self, para, normal_factor, cuda_device, n_channels, n_classes, feature_root=48, nb_iters=20, nb_blocks=2):
        super(FbpProxDenResNet, self).__init__()
        self.ct_layers = nn.ModuleList(
            [FbpLayerSparse(para, cuda_device, normal_factor, online=False) for i in range(nb_iters)])
        self.nets = nn.ModuleList(
            [ConvSequence(n_channels+i, feature_root, 1, nb_blocks, 3) for i in range(nb_iters)])
        for m in self.modules():
            if isinstance(m, nn.Conv2d):
                m.weight.data.normal_(0, 0.01)
                m.bias.data.zero_()

    def forward(self, x0, projection_data):
        x = torch.zeros_like(x0, dtype=x0.dtype)
        for i, (ct_layer, net) in enumerate(zip(self.ct_layers, self.nets)):
            x_ct, y = ct_layer(x, projection_data)
            if i == 0:
                dense = x_ct
            else:
                dense = torch.cat((dense, x_ct), dim=1)
            x_net = net(dense)
            x = x_ct+x_net
        return x, y


class AirNet_Inception(nn.Module):
    def __init__(self, para, normal_factor, cuda_device, n_channels, n_classes, feature_root=48, nb_iters=5, nb_blocks=1):
        super(AirNet_Inception, self).__init__()
        self.ct_layers = nn.ModuleList(
            [FbpLayerSparse(para, cuda_device, normal_factor, online=False) for i in range(nb_iters)])
        self.nets = nn.ModuleList(
            [InceptionSequence(n_channels+i, feature_root, 1, nb_blocks, 3) for i in range(nb_iters)])

    def forward(self, x, projection_data):
        # x = torch.zeros_like(x0, dtype=x0.dtype)
        for i, (ct_layer, net) in enumerate(zip(self.ct_layers, self.nets)):
            x_ct, y = ct_layer(x, projection_data)
            if i == 0:
                dense = x_ct
            else:
                dense = torch.cat((dense, x_ct), dim=1)
            # print("dense.shape: ",dense.shape)
            x_net = net(dense)
            x = x_ct+x_net
        return x, y        

class AirNet_V1(nn.Module):
    def __init__(self, para, normal_factor, cuda_device, n_channels, n_classes, feature_root=48, nb_iters=10, nb_blocks=1):
        super(AirNet_V1, self).__init__()
        self.nets = nn.ModuleList(
            [AirNet_Inception(para, normal_factor, cuda_device, n_channels, n_classes, feature_root, 5, nb_blocks) for i in range(nb_iters)])

        for m in self.modules():
            if isinstance(m, nn.Conv2d):
                m.weight.data.normal_(0, 0.01)
                m.bias.data.zero_()

    def forward(self, x0, projection_data):
        x = torch.zeros_like(x0, dtype=x0.dtype)
        for net in self.nets:
            x, y =  net(x, projection_data)
        return x, y

class LearnNet(nn.Module):
    def __init__(self, para, normal_factor,  cuda_device, n_channels, n_classes, feature_root=48, nb_iters=50, nb_blocks=2):
        super(LearnNet, self).__init__()
        self.ct_layers = nn.ModuleList(
            [CtLayerSparse(para, cuda_device, normal_factor, online=False) for i in range(nb_iters)])

        # self.ct_layers = nn.ModuleList([CtLayer(para, cuda_device) for i in range(nb_iters)])
        self.normal_factors = nn.ParameterList([nn.Parameter(torch.tensor(np.array(
            [normal_factor]), device=cuda_device, dtype=torch.float)) for i in range(nb_iters)])
        self.nets = nn.ModuleList(
            [ConvSequence(n_channels, feature_root, n_classes, nb_blocks, kernel_size=3) for i in range(nb_iters)])
        # self.relus = nn.ModuleList([nn.ReLU() for i in range(self.nb_iters)])
        for m in self.modules():
            if isinstance(m, nn.Conv2d):
                m.weight.data.normal_(0, 0.01)
                m.bias.data.zero_()

    def forward(self, x0, projection_data):
        x = torch.zeros_like(x0, dtype=x0.dtype)
        # x = torch.mul(x0, 1.92)
        # print('-------------------------------------')
        for factor, net, ct_layer in zip(self.normal_factors, self.nets, self.ct_layers):
            # print('inputx:', torch.median(x))
            x_ct, y = ct_layer(x, projection_data)
            # x_ct = torch.mul(x_ct, factor)
            x_net = net(x)
            x = x_ct - x_net
            # print('outputx:',torch.max(x))
            # x = relu(x)
        # print('-----------------------------------------')
        # print(self.normal_factors[0])
        # print('outputx:',torch.max(x))
        return x, y


class FbpLearnNet(LearnNet):
    def __init__(self, para, normal_factor,  cuda_device,
                 n_channels, n_classes, feature_root=24, nb_iters=5, nb_blocks=2):
        super(FbpLearnNet, self).__init__(para, normal_factor,  cuda_device,
                                          n_channels, n_classes, feature_root, nb_iters, nb_blocks)
        self.ct_layer = FbpLayer(para, cuda_device)


class FbpResidualMultiUCat(nn.Module):
    '''Use different UNet among iterations, small for beginning, large for end.
       Cat the result in each iteration together and pass a CNN
    '''

    def __init__(self, para, normal_factor, cuda_device, n_channels, n_classes, feature_root=64, nb_iters=3):
        super(FbpResidualMultiUCat, self).__init__()
        self.unets = nn.ModuleList(
            [UNet(n_channels, n_classes, feature_root//(2**(0))) for i in range(nb_iters)])
        self.nb_iters = nb_iters
        self.normal_factors = nn.ParameterList([nn.Parameter(torch.tensor(np.array(
            [normal_factor]), dtype=torch.float, requires_grad=True)) for i in range(self.nb_iters)])
        self.fbp_layer = FbpLayer(para, cuda_device)

        self.sum_cnn = DoubleConv(in_ch=nb_iters, out_ch=256, kernel_size=3)
        self.out_conv = OutConv(in_ch=256, out_ch=1, kernel_size=3)

    def forward(self, x0, projection_data):
        x = torch.zeros_like(x0, dtype=x0.dtype)
        x_list = []
        y_list = []
        for factor, net in zip(self.normal_factors, self.unets):
            x_old = x
            x_ct, _ = self.fbp_layer(x, projection_data)
            x_ct = factor*x_ct
            x_net = net(x_ct)
            x = x_old - x_net
            x_list.append(x)
        x = torch.cat(x_list, dim=1)
        x = self.sum_cnn(x)
        x = self.out_conv(x)
        return x


class PfbsNet(nn.Module):
    def __init__(self, para, normal_factor,  cuda_device, n_channels, n_classes, feature_root=32, nb_iters=3, nb_blocks=3):
        super(PfbsNet, self).__init__()
        # self.admm_nets = nn.ModuleList(
        # [AdmmNet(2, feature_root, nb_blocks) for i in range(nb_iters)])
        self.admm_net = AdmmNet(4, feature_root, nb_blocks)
        self.ct_layer = CtLayer(para, cuda_device)
        self.normal_factors = nn.ParameterList([nn.Parameter(torch.tensor(np.array(
            [normal_factor]), device=cuda_device, dtype=torch.float, requires_grad=True)) for i in range(nb_iters)])

    def forward(self, x0, projection_data):
        x = torch.zeros_like(x0, dtype=x0.dtype)
        for factor in self.normal_factors:
            x_ct, y = self.ct_layer(x, projection_data)
            x_ct = factor*x_ct
            x = x - x_ct
            x = self.admm_net(x)
        return x, y


class Admm1(nn.Module):
    def __init__(self, para, normal_factor, cuda_device, nb_iters):
        super(Admm1, self).__init__()
        self.ct_layer = CtLayer(para, cuda_device)
        self.normal_factors = nn.ParameterList([nn.Parameter(torch.tensor(np.array(
            [normal_factor]), device=cuda_device, dtype=torch.float, requires_grad=True)) for i in range(nb_iters)])
        self.tau = nn.Parameter(torch.tensor(
            np.array([100.0]), device=cuda_device, dtype=torch.float, requires_grad=True))
        self.lambda2 = nn.Parameter(torch.tensor(
            np.array([1.0]), device=cuda_device, dtype=torch.float, requires_grad=True))
        self.relu = nn.ReLU()

    def forward(self, x0, projection_data, v, b):
        x = torch.zeros_like(x0)
        # print(x.size())
        for factor in self.normal_factors:
            x, y = self.ct_layer(x, projection_data)
            x = factor*x
            x = self.tau*x+self.lambda2*(v-b)
            x = x/(self.tau+self.lambda2)
            x = self.relu(x)
        return x, y


class AdmmBDR(nn.Module):
    def __init__(self, para, normal_factor,  cuda_device, n_channels, n_classes, feature_root=32, nb_iters=3, nb_blocks=3):
        super(AdmmBDR, self).__init__()
        self.admm_nets = nn.ModuleList(
            [Admm1(para, normal_factor, cuda_device, i) for i in [20, 20, 20]])
        self.cnns = nn.ModuleList(
            [UNet(n_channels, n_classes, feature_root) for i in range(3)])

    def forward(self, x0, projection_data):
        f = torch.zeros_like(x0)
        v = torch.zeros_like(x0)
        b = torch.zeros_like(x0)
        # print(f.size())
        for admm, cnn in zip(self.admm_nets, self.cnns):
            f, y = admm(f, projection_data, v, b)
            v = cnn(f)
            b = b - (v-f)
        return v, y


class NetworksEnum(Enum):
    ct_res_unet = 1
    fbp_prox_den_res_unet = 2
    ct_prox_res_net = 3
    fbp_prox_res_net = 4
    fbp_res_learn = 5
    learn_net = 6
    fbp_res_unet_cat = 7
    fbp_res_multi_ucat = 8
    fbp_res_multi_group = 9
    fbp_res_unet_seq = 10
    fbp_res_reproj_unet = 11
    fbp_learn_net = 12
    fbp_dense_net = 13
    fbp_prox_den_res_net = 14
    pfbs_net = 15
    admm_bdr = 16
    ct_prox_den_net = 17
    ct_prox_den_res_net = 18
    ct_prox_res_reproj_net = 19
    AirNet_V1 = 20
