# Supplementary material for: Swimming behavior and hydrodynamics of the Chinese cavefish Sinocyclocheilus rhinocerous and a possible role of its head horn structure
Source: PLoS One. 2022 Jul 25;17(7):e0270967. doi: 10.1371/journal.pone.0270967 (PMC9312365; doi:10.1371/journal.pone.0270967)
Supplement: S2 File — (ZIP) [file pone.0270967.s005.zip › Code share with PlosOne/YDLL-master/src/backends/pytorch/networks/dncnn.py]

import torch
import torch.nn as nn
from ..models.model import SingleConv, SumLayer, OutConv
import numpy as np


class DnCNN(nn.Module):
    def __init__(self, n_channels, n_classes, device,
                 feature_root=64, nb_layers=16):
        super(DnCNN, self).__init__()
        self.in_layer = SingleConv(n_channels, feature_root)
        self.sum_layer = SumLayer()
        self.factor = torch.tensor(np.array([1.0/3.0/256.0]), dtype=torch.float,
                                   device=device, requires_grad=False)
        self.conv_layers = nn.ModuleList(
            [SingleConv(feature_root, feature_root) for i in range(2, nb_layers)])
        self.out_layer = OutConv(feature_root, n_classes)
        # print("nclass", n_classes)

    def forward(self, x):
        x_sum = self.factor*self.sum_layer(x)
        # print(x_sum.shape)
        x = self.in_layer(x)
        for conv_layer in self.conv_layers:
            x = conv_layer(x)
        x = self.out_layer(x)
        return x - x_sum
