# Supplementary material for: Swimming behavior and hydrodynamics of the Chinese cavefish Sinocyclocheilus rhinocerous and a possible role of its head horn structure
Source: PLoS One. 2022 Jul 25;17(7):e0270967. doi: 10.1371/journal.pone.0270967 (PMC9312365; doi:10.1371/journal.pone.0270967)
Supplement: S2 File — (ZIP) [file pone.0270967.s005.zip › Code share with PlosOne/YDLL-master/src/backends/pytorch/networks/gan.py]

import torch.nn as nn
import numpy as np

class Generator(nn.Module):
    def __init__(self, opt):
        super(Generator, self).__init__()
        self.img_shape = (opt.channels, opt.img_size, opt.img_size)
        def block(in_feat, out_feat, normalize=True):
            layers = [nn.Linear(in_feat, out_feat)]
            if normalize:
                layers.append(nn.BatchNorm1d(out_feat, 0.8))
            layers.append(nn.LeakyReLU(0.2, inplace=True))
            return layers

        self.model = nn.Sequential(
            *block(opt.latent_dim, 128, normalize=False),
            *block(128, 256),
            *block(256, 512),
            *block(512, 1024),
            nn.Linear(1024, int(np.prod(self.img_shape))),
            nn.Tanh()
        )

    def forward(self, z):
        img = self.model(z)
        img = img.view(img.size(0), *self.img_shape)
        return img

class Discriminator(nn.Module):
    def __init__(self, opt):
        super(Discriminator, self).__init__()
        self.img_shape = (opt.channels, opt.img_size, opt.img_size)
        self.model = nn.Sequential(
            nn.Linear(int(np.prod(self.img_shape)), 512),
            nn.LeakyReLU(0.2, inplace=True),
            nn.Linear(512, 256),
            nn.LeakyReLU(0.2, inplace=True),
            nn.Linear(256, 1),
            nn.Sigmoid()
        )

    def forward(self, img):
        img_flat = img.view(img.size(0), -1)
        validity = self.model(img_flat)

        return validity
