# Supplementary material for: Swimming behavior and hydrodynamics of the Chinese cavefish Sinocyclocheilus rhinocerous and a possible role of its head horn structure
Source: PLoS One. 2022 Jul 25;17(7):e0270967. doi: 10.1371/journal.pone.0270967 (PMC9312365; doi:10.1371/journal.pone.0270967)
Supplement: S2 File — (ZIP) [file pone.0270967.s005.zip › Code share with PlosOne/YDLL-master/src/backends/pytorch/networks/seg.py]

import torch.nn as nn
import torch
import numpy as np
from ..models.model import Down, Up, InConv, OutConv
from ..models.model import SingleConv, SumLayer

class UNet(nn.Module):
    def __init__(self, n_channels, n_classes, feature_root=64):
        super(UNet, self).__init__()
        self.feature_root = feature_root
        fr = self.feature_root
        self.inc = InConv(n_channels, fr)
        self.down1 = Down(fr, fr*2)
        self.down2 = Down(fr*2, fr*4)
        self.down3 = Down(fr*4, fr*8)
        self.down4 = Down(fr*8, fr*16)
        self.up1 = Up(fr*16, fr*8, False)
        self.up2 = Up(fr*8, fr*4, False)
        self.up3 = Up(fr*4, fr*2, False)
        self.up4 = Up(fr*2, fr, False)
        self.outc = OutConv(fr, n_classes, kernel_size=3)

    def forward(self, x):
        x1 = self.inc(x)
        x2 = self.down1(x1)
        x3 = self.down2(x2)
        x4 = self.down3(x3)
        x5 = self.down4(x4)
        x = self.up1(x5, x4)
        x = self.up2(x, x3)
        x = self.up3(x, x2)
        x = self.up4(x, x1)
        x = self.outc(x)
        return x

class ResidualUNet(UNet):
    def __init__(self, n_channels, n_classes, feature_root, factor):
        super(ResidualUNet, self).__init__(n_channels, n_classes, feature_root)
        self.factor = factor
    
    def forward(self, x):
        x = x*self.factor
        x1 = self.inc(x)
        x2 = self.down1(x1)
        x3 = self.down2(x2)
        x4 = self.down3(x3)
        x5 = self.down4(x4)
        x_res = self.up1(x5, x4)
        x_res = self.up2(x_res, x3)
        x_res = self.up3(x_res, x2)
        x_res = self.up4(x_res, x1)
        x_res = self.outc(x_res)
        return x + x_res

class UNetNew(nn.Module):
    def __init__(self,  n_channels, n_classes, feature_root=64, nb_layers = 4):
        super(UNetNew, self).__init__()
        self.feature_root = feature_root
        self.nb_layers = nb_layers
        fr = self.feature_root
        self.inc = InConv(n_channels, fr)
        self.downs = nn.ModuleList(
            [Down(fr*np.power(2, i), fr*np.power(2,i+1)) for i in range(self.nb_layers) ])

        self.ups = nn.ModuleList(
            [Up(fr*np.power(2, i+1), fr*np.power(2,i), False) for i in reversed(range(self.nb_layers))])
        self.outc = OutConv(fr, n_classes)

    def forward(self, x):
        x_d = self.inc(x)
        x_list = []
        # x_list.append(x)
        for down in self.downs:
            x_list.append(x_d)
            x_d = down(x_d)
        x = x_d
        for i, up in enumerate(self.ups):
            x = up(x, x_list[self.nb_layers - i - 1])
        x = self.outc(x)
        return x


class SegUNet(nn.Module):
    def __init__(self, n_channels, n_classes, feature_root=64, nb_layers = 4):
        super(SegUNet, self).__init__()
        # self.feature_root = feature_root
        # fr = self.feature_root
        # self.merge_block = InConv(n_channels, n_classes)
        self.unet = UNetNew(n_channels, n_classes, feature_root, nb_layers = 4)
        self.out_layer = nn.Sigmoid()

    def forward(self, x):
        # x =self.merge_block(x)
        x_net = self.unet(x)
        x_sum = torch.sum(x, dim = 1, keepdim=True)/3.0/255.0
        x = x_sum + x_net
        x = self.out_layer(x)
        return x


class CNN(nn.Module):
    def __init__(self, n_channels, n_classes, feature_root=64, nb_layers=500):
        super(CNN, self).__init__()
        self.in_layer = SingleConv(n_channels, feature_root)
        self.conv_layers = nn.ModuleList(
            [SingleConv(feature_root, feature_root) for i in range(2, nb_layers)])
        self.out_layer = OutConv(feature_root, n_classes)

    def forward(self, x):
        x =  self.in_layer(x)
        for conv_layer in self.conv_layers:
            x = conv_layer(x)
        x = self.out_layer(x)
        return x
