# Supplementary material for: Swimming behavior and hydrodynamics of the Chinese cavefish Sinocyclocheilus rhinocerous and a possible role of its head horn structure
Source: PLoS One. 2022 Jul 25;17(7):e0270967. doi: 10.1371/journal.pone.0270967 (PMC9312365; doi:10.1371/journal.pone.0270967)
Supplement: S2 File — (ZIP) [file pone.0270967.s005.zip › Code share with PlosOne/YDLL-master/src/backends/pytorch/networks/sino.py]

import torch
import torch.nn as nn
import numpy as np
from ..models import LearnSequence, ResidualModule, DenseModule, DenseBlock, DoubleConv, OutConv, Transition, ConvSequence
from ..models import CtLayer, FbpLayer, FbpLayerDqq,  AdmmNet, CtProj, CtBackProj, FbpBack
from .seg import UNet, CNN
from enum import Enum


class CtReProjNet(nn.Module):
    def __init__(self, paras: list, normal_factors: list, cuda_device,
                 n_channels, n_classes, feature_root=48, nb_iters=20, nb_blocks=2):
        super(CtReProjNet, self).__init__()

        self.normal_factors_0 = nn.ParameterList([nn.Parameter(torch.tensor(np.array(
            [normal_factors[0]]), device=cuda_device, dtype=torch.float, requires_grad=False)) for i in range(nb_iters)])
        # self.normal_factors_1 = nn.ParameterList([nn.Parameter(torch.tensor(np.array(
            # [normal_factors[1]]), device=cuda_device, dtype=torch.float, requires_grad=False)) for i in range(nb_iters)])

        self.ct_layer = CtLayer(paras[0], cuda_device)
        self.proj = CtProj(paras[1], cuda_device)
        self.back_proj = CtBackProj(paras[1], cuda_device)

        self.nets_0 = nn.ModuleList(
            [ConvSequence(n_channels, feature_root, 1, nb_blocks, 3) for i in range(nb_iters)])
        
        # self.nets_1 = nn.ModuleList(
            # [ConvSequence(n_channels, feature_root, 1, nb_blocks, 3) for i in range(nb_iters)])
        
    def forward(self, x0, projection_data):
        x = torch.zeros_like(x0, dtype=x0.dtype)
        for factor_0, net_0 in zip(self.normal_factors_0,self.nets_0):
            x_old = x
            x_ct, y = self.ct_layer(x, projection_data)
            x_ct = factor_0*x_ct
            x = x_old - x_ct
            y_reproj = self.proj(x)
            y_complete = y_reproj-net_0(y_reproj)
            x = self.back_proj(y_complete)
            # x = x - factor_1*self.back_proj(self.proj(x) - y_complete)
            # x = x - net_1(x)
        return x, y_complete

class FbpReProjNet(nn.Module):
    def __init__(self, paras: list, normal_factors: list, cuda_device,
                 n_channels, n_classes, feature_root=48, nb_iters=20, nb_blocks=2):
        super(FbpReProjNet, self).__init__()

        self.normal_factors_0 = nn.ParameterList([nn.Parameter(torch.tensor(np.array(
            [normal_factors[0]]), device=cuda_device, dtype=torch.float, requires_grad=False)) for i in range(nb_iters)])
        self.normal_factors_1 = nn.ParameterList([nn.Parameter(torch.tensor(np.array(
            [normal_factors[1]]), device=cuda_device, dtype=torch.float, requires_grad=False)) for i in range(nb_iters)])

        self.ct_layer = FbpLayer(paras[0], cuda_device)
        self.proj = CtProj(paras[1], cuda_device)
        self.back_proj = FbpBack(paras[1], cuda_device)

        self.nets_0 = nn.ModuleList(
            [ConvSequence(n_channels, feature_root, 1, nb_blocks, 3) for i in range(nb_iters)])
        
        self.nets_1 = nn.ModuleList(
            [ConvSequence(n_channels, feature_root, 1, nb_blocks, 3) for i in range(nb_iters)])
        
    def forward(self, x0, projection_data):
        x = torch.zeros_like(x0, dtype=x0.dtype)
        for factor_0, factor_1, net_0, net_1 in zip(self.normal_factors_0, self.normal_factors_1, self.nets_0, self.nets_1):
            x_old = x
            x_ct, y = self.ct_layer(x, projection_data)
            x_ct = factor_0*x_ct
            x = x_old - x_ct
            y_reproj = self.proj(x)
            y_complete = y_reproj-net_0(y_reproj)
            x = x - factor_1*self.back_proj(self.proj(x) - y_complete)
            x = x - net_1(x)
        return x, y
