# Supplementary material for: Swimming behavior and hydrodynamics of the Chinese cavefish Sinocyclocheilus rhinocerous and a possible role of its head horn structure
Source: PLoS One. 2022 Jul 25;17(7):e0270967. doi: 10.1371/journal.pone.0270967 (PMC9312365; doi:10.1371/journal.pone.0270967)
Supplement: S2 File — (ZIP) [file pone.0270967.s005.zip › Code share with PlosOne/YDLL-master/src/backends/pytorch/trainers/trainer.py]

import torch
import time
import numpy as np
import os


class Trainer(object):
    pass


class Regressor(Trainer):
    '''
    '''

    def __init__(self, network, loss_func, optimizer, model_save_path,
                 init_lr, lr_decay_factor, lr_decay_interval,
                 nb_epochs,  train_dl, valid_dl,
                 writer, device, eval_interval=50,
                 save_model_interval=10, infer_sample_path='./model/'):
        self.network = network
        self.loss_func = loss_func
        self.optimizer = optimizer
        self.model_save_path = model_save_path
        self.init_lr = init_lr
        self.lr_decay_factor = lr_decay_factor
        self.lr_decay_interval = lr_decay_interval
        self.nb_epochs = nb_epochs
        self.train_dl = train_dl
        self.valid_dl = valid_dl
        self.writer = writer
        self.device = device
        self.eval_interval = eval_interval
        self.save_model_interval = save_model_interval
        self.infer_sample_path = infer_sample_path

    def adjust_learning_rate(self, epoch):
        lr = self.init_lr*(self.lr_decay_factor **
                           (epoch//self.lr_decay_interval))
        for param_group in self.optimizer.param_groups:
            param_group['lr'] = lr
        return np.array(lr)

    def loss_batch(self, xb, yb, train_flag=True):
        y_predb = self.network(xb)
        loss = self.loss_func(y_predb, yb)
        if train_flag:
            self.optimizer.zero_grad()
            loss.backward()
            self.optimizer.step()
        return loss.item(), len(xb), y_predb

    def ssim(self, yb, y_predb):
        from .ssim import ssim
        ssim_sum = 0.0
        # print(yb.shape[0])
        for i_slice in range(yb.shape[0]):
            ssim_sum += ssim(yb[i_slice:i_slice+1, :, :, :]*255.0,
                             y_predb[i_slice:i_slice+1, :, :, :]*255.0).cpu().numpy()
        return ssim_sum

    def psnr(self, yb, y_predb):
        from .psnr import psnr
        # for i_slice in range(yb.shape[0])
        psnr_sum = 0.0
        for i_slice in range(yb.shape[0]):
            psnr_sum += psnr(yb[i_slice:i_slice+1, :, :, :],
                             y_predb[i_slice:i_slice+1, :, :, :]).cpu().numpy()
        return psnr_sum

    def train(self):
        start_time = time.time()
        # train_loss = 0.0
        # num_train = 0
        for epoch in range(self.nb_epochs):
            current_lr = self.adjust_learning_rate(epoch)
            for idx, sample_batch in enumerate(self.train_dl):
                self.network.train()
                [xb, yb] = [sample_batch['input'].to(self.device),
                            sample_batch['label'].to(self.device)]
                losses, nums, _ = self.loss_batch(xb, yb)
                self.writer.add_scalars(
                    'MSE_Loss', {'train': losses/nums}, epoch*len(self.train_dl)+idx)
                if idx % self.eval_interval == self.eval_interval-1:
                    self.evaluate(start_time, idx, epoch, current_lr)
            if epoch % self.save_model_interval == self.save_model_interval-1:
                print(f'saving the checking point at epoch {epoch+1}...')
                torch.save({
                    'epoch': epoch,
                    'model_state_dict': self.network.state_dict(),
                    'optimizer_state_dict': self.optimizer.state_dict(),
                }, self.model_save_path+f'saved_model_epoch_{epoch+1}.pt')
        # self.writer.add_graph(self.network, (xb,))

    def evaluate(self, start_time, idx, epoch, current_lr):
        self.network.eval()
        losses = 0.0
        nb_examples = 0
        ssim_sum = 0.0
        psnr_sum = 0.0
        # nb_batches = 0
        with torch.no_grad():
            for valid_batch in self.valid_dl:
                [xb, yb] = [valid_batch['input'].to(self.device),
                            valid_batch['label'].to(self.device)]
                valid_loss, num, y_predb = self.loss_batch(xb, yb, False)
                batch_ssim = self.ssim(yb, y_predb)
                batch_psnr = self.psnr(yb, y_predb)
                losses += valid_loss
                ssim_sum += batch_ssim
                psnr_sum += batch_psnr
                nb_examples += num
                # nb_batches += 1
        val_loss = losses / nb_examples
        ssim_mean = ssim_sum/nb_examples
        psnr_mean = psnr_sum/nb_examples
        save_idx = epoch*len(self.train_dl)+idx
        self.writer.add_scalars(
            'MSE_Loss', {'valid': val_loss}, save_idx)
        self.writer.add_scalar(
            'summary/learning_rate',  current_lr, save_idx)
        self.writer.add_scalar(
            'summary/ssim', ssim_mean, save_idx)
        self.writer.add_scalar(
            'summary/psnr', psnr_mean, save_idx)
        print(f"epoch: {(epoch+1)}, "
              f'batch: {idx+1}/{len(self.train_dl)}, '
              f'loss: {val_loss:.3f}, '
              f'ssim: {ssim_mean:.5f}, '
              f'psnr: {psnr_mean:.5f}, '
              f'time: {(time.time() - start_time):.2f} sec.')

    def test(self, index):
        start_time = time.time()
        self.network.eval()
        with torch.no_grad():
            losses = 0.0
            nb_examples = 0
            # nb_batches = 0
            ssim_sum = 0.0
            psnr_sum = 0.0
            xb_result = []
            yb_result = []
            y_preb_result = []
            for ibatch, valid_batch in enumerate(self.valid_dl):
                [xb, yb] = [valid_batch['input'].to(self.device),
                            valid_batch['label'].to(self.device)]
                batch_loss, num, y_preb = self.loss_batch(xb, yb, False)
                batch_ssim = self.ssim(yb, y_preb)
                batch_psnr = self.psnr(yb, y_preb)
                ssim_sum += batch_ssim
                psnr_sum += batch_psnr
                losses += batch_loss
                nb_examples += num
                # nb_batches += 1
                xb_result.append(xb.cpu().numpy())
                yb_result.append(yb.cpu().numpy())
                y_preb_result.append(y_preb.cpu().numpy())
            np.save(self.infer_sample_path +
                    f'sample_pred_{index}.npy', np.concatenate(y_preb_result))
            np.save(self.infer_sample_path +
                    f'sample_true.npy', np.concatenate(yb_result))
            np.save(self.infer_sample_path +
                    f'sample_limit.npy', np.concatenate(xb_result))
        test_loss = losses/nb_examples
        test_ssim = ssim_sum/nb_examples
        test_psnr = psnr_sum/nb_examples
        print(
            f'test loss:, {test_loss:.5f} test ssim: {test_ssim:.5f}, test psnr: {test_psnr:.5f}')
        print(f'time: {(time.time() - start_time):.2f} sec.')


class CtRegressor(Regressor):
    def __init__(self, model, loss_func, optimizer, model_save_path,
                 init_lr, lr_decay_factor, lr_decay_interval,
                 nb_epochs,  train_dl, valid_dl,
                 writer, device, eval_interval=50,
                 save_model_interval=10,
                 infer_sample_path='./model/'):
        super(CtRegressor, self).__init__(model, loss_func, optimizer, model_save_path,
                                          init_lr, lr_decay_factor, lr_decay_interval,
                                          nb_epochs, train_dl, valid_dl,
                                          writer, device, eval_interval,
                                          save_model_interval, infer_sample_path)

    def loss_batch(self, xb, yb, projb, train_flag=True):
        y_predb, pred_proj = self.network(xb, projb)
        loss = self.loss_func(y_predb, yb)
        # print(loss)
        if train_flag:
            self.optimizer.zero_grad()
            loss.backward()
            self.optimizer.step()
        return loss.item(), len(xb), y_predb

    def train(self):
        start_time = time.time()
        for epoch in range(self.nb_epochs):
            current_lr = self.adjust_learning_rate(epoch)
            for idx, sample_batch in enumerate(self.train_dl):
                self.network.train()
                [xb, yb, projb] = [sample_batch['input'].to(self.device),
                                   sample_batch['label'].to(self.device),
                                   sample_batch['projection'].to(self.device)]
                # print('input test',xb.requires_grad)
                losses, nums, _ = self.loss_batch(xb, yb, projb)
                # print(f'losses:{losses}, nums:{nums}')
                self.writer.add_scalars(
                    'MSE_Loss', {'train': losses/nums}, epoch*len(self.train_dl)+idx)
                if idx % self.eval_interval == self.eval_interval-1:
                    self.evaluate(start_time, idx, epoch, current_lr)

            if epoch % self.save_model_interval == self.save_model_interval-1:
                print(f'saving the checking point at epoch {epoch+1}...')
                torch.save({
                    'epoch': epoch,
                    'model_state_dict': self.network.state_dict(),
                    'optimizer_state_dict': self.optimizer.state_dict(), },
                    self.model_save_path+f'saved_model_epoch_{epoch+1}.pt')

    def evaluate(self, start_time, idx, epoch, current_lr):
        self.network.eval()
        losses = 0.0
        ssim_sum = 0.0
        psnr_sum = 0.0
        nb_examples = 0
        with torch.no_grad():
            for valid_batch in self.valid_dl:
                [xb, yb, projb] = [valid_batch['input'].to(self.device),
                                   valid_batch['label'].to(self.device),
                                   valid_batch['projection'].to(self.device)]
                valid_loss, num, y_predb = self.loss_batch(
                    xb, yb, projb,  False)
                # print(valid_loss)
                batch_ssim = self.ssim(yb, y_predb)
                batch_psnr = self.psnr(yb, y_predb)
                losses += valid_loss
                ssim_sum += batch_ssim
                psnr_sum += batch_psnr
                nb_examples += num
        # print("total loss:", losses)
        # print("total samples:", nb_examples)
        val_loss = losses/nb_examples
        ssim_mean = ssim_sum/nb_examples
        psnr_mean = psnr_sum/nb_examples
        save_idx = epoch*len(self.train_dl)+idx
        self.writer.add_scalars(
            'MSE_Loss', {'valid': val_loss}, save_idx)
        self.writer.add_scalar(
            'summary/learning_rate',  current_lr, save_idx)
        self.writer.add_scalar(
            'summary/ssim', ssim_mean, save_idx)
        self.writer.add_scalar(
            'summary/psnr', psnr_mean, save_idx)
        print(f"epoch: {(epoch+1)}, "
              f'batch: {idx+1}/{len(self.train_dl)}, '
              f'loss: {val_loss:.3f}, '
              f'ssim: {ssim_mean:.5f}, '
              f'psnr: {psnr_mean:.5f}, '
              f'time: {(time.time() - start_time):.2f} sec.')

    def test(self, index=0):
        start_time = time.time()
        self.network.eval()
        losses = 0.0
        nb_examples = 0
        ssim_sum = 0.0
        psnr_sum = 0.0
        xb_result = []
        yb_result = []
        y_preb_result = []
        with torch.no_grad():
            for valid_batch in self.valid_dl:
                [xb, yb, projb] = [valid_batch['input'].to(self.device),
                                               valid_batch['label'].to(self.device),
                                               valid_batch['projection'].to(self.device)]
                batch_loss, num, y_preb = self.loss_batch(
                    xb, yb, projb, False)
                # print(batch_loss)
                batch_ssim = self.ssim(yb, y_preb)
                batch_psnr = self.psnr(yb, y_preb)
                # print(batch_psnr)
                # print(batch_ssim)
                ssim_sum += batch_ssim
                psnr_sum += batch_psnr
                losses += batch_loss
                nb_examples += num
                xb_result.append(xb.cpu().numpy())
                yb_result.append(yb.cpu().numpy())
                y_preb_result.append(y_preb.cpu().numpy())
            np.save(self.infer_sample_path +
                    f'sample_pred_{index}.npy', np.concatenate(y_preb_result))
            np.save(self.infer_sample_path +
                    f'sample_true.npy', np.concatenate(yb_result))
            np.save(self.infer_sample_path +
                    f'sample_limit.npy', np.concatenate(xb_result))
        # print(nb_examples)
        test_loss = losses/nb_examples
        test_ssim = ssim_sum/nb_examples
        test_psnr = psnr_sum/nb_examples
        print(
            f'test loss:, {test_loss:.5f} test ssim: {test_ssim:.5f}, test psnr: {test_psnr:.5f}')
        print(f'time: {(time.time() - start_time):.2f} sec.')


class CtRegressorModified(CtRegressor):
    def __init__(self, model, loss_func, optimizer, model_save_path,
                 init_lr, lr_decay_factor, lr_decay_interval,
                 nb_epochs,  train_dl, valid_dl,
                 writer, device, eval_interval=50,
                 save_model_interval=10,
                 infer_sample_path='./model/'):
        super(CtRegressorModified, self).__init__(model, loss_func, optimizer, model_save_path,
                                                  init_lr, lr_decay_factor, lr_decay_interval,
                                                  nb_epochs, train_dl, valid_dl,
                                                  writer, device, eval_interval,
                                                  save_model_interval, infer_sample_path)

    def loss_batch(self, xb, yb, projb, full_projb, train_flag: bool = True):
        y_preb, axb = self.network(xb, projb)
        loss = self.loss_func([y_preb, axb], [yb, projb])
        if train_flag:
            self.optimizer.zero_grad()
            loss.backward()
            self.optimizer.step()
        return loss.item(), len(xb), y_preb
