# Supplementary material for: Swimming behavior and hydrodynamics of the Chinese cavefish Sinocyclocheilus rhinocerous and a possible role of its head horn structure
Source: PLoS One. 2022 Jul 25;17(7):e0270967. doi: 10.1371/journal.pone.0270967 (PMC9312365; doi:10.1371/journal.pone.0270967)
Supplement: S2 File — (ZIP) [file pone.0270967.s005.zip › Code share with PlosOne/YDLL-master/src/backends/tf/custom_ops/Atx_cbct2d.cu.cc]

#include <math.h>
#include <malloc.h>

#define BLOCK_SIZE_x 32
#define BLOCK_SIZE_y 32
texture<float> texy;

extern "C" void Atx_cbct2d(float *x, float *y,
						   float *cos_phi, float *sin_phi,
						   float SO, float SD, float pixelsize,
						   int nx, float xi, float dx, int ny, float yi, float dy,
						   int na, float *ai, float da, int nv, int nv_block);

__global__ void Atx_cbct2d_kernel(float *x, float *cos_phi, float *sin_phi, float SO, float SD,
								  int nx, float xi, float dx, int ny, float yi, float dy, int na, float *ai, float da, int nv)
{
	int ix = blockIdx.x * blockDim.x + threadIdx.x;
	int iy = blockIdx.y * blockDim.y + threadIdx.y;

	if (ix < nx && iy < ny)
	{
		int iv, ia1, ia2, idx;
		float xc, yc, xd, yd, a, wa1, wa2, alpha;

		xc = (float)(ix + xi) * dx;
		yc = (float)(iy + yi) * dy;

		idx = iy * nx + ix;

		for (iv = 0; iv < nv; iv++)
		{
			xd = cos_phi[iv] * xc + sin_phi[iv] * yc;
			yd = -sin_phi[iv] * xc + cos_phi[iv] * yc;

			alpha = SD / (xd + SO);
			a = (yd * alpha) / da - ai[iv];
			ia1 = (int)floor(a);
			if (ia1 >= -1 && ia1 < na)
			{
				wa2 = a - ia1;
				wa1 = 1 - wa2;
				ia2 = ia1 + 1;
				if (ia1 == -1)
				{
					ia1 += 1;
				}
				else if (ia2 == na)
				{
					ia2 -= 1;
				}
				x[idx] += wa1 * tex1Dfetch(texy, ia1 + iv * na) + wa2 * tex1Dfetch(texy, ia2 + iv * na);
			}
		}
	}
}

__global__ void initialize_kernel(float *x, int nx, int ny)
{
	int ix = blockIdx.x * blockDim.x + threadIdx.x;
	int iy = blockIdx.y * blockDim.y + threadIdx.y;
	if (ix < nx && iy < ny)
	{
		x[iy * nx + ix] = 0;
	}
}

__global__ void pixelsize_kernel(float *x, int nx, int ny, float pixelsize)
{
	int ix = blockIdx.x * blockDim.x + threadIdx.x;
	int iy = blockIdx.y * blockDim.y + threadIdx.y;
	if (ix < nx && iy < ny)
	{
		x[iy * nx + ix] *= pixelsize;
	}
}

void Atx_cbct2d(float *x, float *y,
				float *cos_phi, float *sin_phi,
				float SO, float SD, float pixelsize,
				int nx, float xi, float dx, int ny, float yi, float dy,
				int na, float *ai, float da, int nv, int nv_block)
{
	float *x_d, *y_d, *cos_phi_d, *sin_phi_d, *ai_d;
	int i, n, iv2, nv2;

	cudaMalloc(&x_d, ny * nx * sizeof(float));
	cudaMalloc(&y_d, nv_block * na * sizeof(float));
	cudaMalloc(&cos_phi_d, nv_block * sizeof(float));
	cudaMalloc(&sin_phi_d, nv_block * sizeof(float));
	cudaMalloc(&ai_d, nv_block * sizeof(float));

	dim3 dimBlock(BLOCK_SIZE_x, BLOCK_SIZE_y);
	dim3 dimGrid_t((nx + dimBlock.x - 1) / dimBlock.x, (ny + dimBlock.y - 1) / dimBlock.y);

	initialize_kernel<<<dimGrid_t, dimBlock>>>(x_d, nx, ny);
	cudaDeviceSynchronize();

	n = (nv + nv_block - 1) / nv_block;
	iv2 = 0;
	for (i = 0; i < n; i++)
	{
		if (i < n - 1)
		{
			nv2 = nv_block;
		}
		else
		{
			nv2 = nv - nv_block * (n - 1);
		}
		cudaMemcpy(cos_phi_d, &cos_phi[iv2], nv2 * sizeof(float), cudaMemcpyHostToDevice);
		cudaMemcpy(sin_phi_d, &sin_phi[iv2], nv2 * sizeof(float), cudaMemcpyHostToDevice);
		cudaMemcpy(ai_d, &ai[iv2], nv2 * sizeof(float), cudaMemcpyHostToDevice);
		cudaMemcpy(y_d, &y[iv2 * na], nv2 * na * sizeof(float), cudaMemcpyHostToDevice);
		cudaBindTexture(0, texy, y_d, nv2 * na * sizeof(float));

		Atx_cbct2d_kernel<<<dimGrid_t, dimBlock>>>(x_d, cos_phi_d, sin_phi_d, SO, SD,
												   nx, xi, dx, ny, yi, dy, na, ai_d, da, nv2);
		cudaDeviceSynchronize();

		cudaUnbindTexture(texy);
		iv2 += nv2;
	}

	pixelsize_kernel<<<dimGrid_t, dimBlock>>>(x_d, nx, ny, pixelsize);
	cudaDeviceSynchronize();

	cudaMemcpy(x, x_d, ny * nx * sizeof(float), cudaMemcpyDeviceToHost);

	cudaFree(x_d);
	cudaFree(y_d);
	cudaFree(cos_phi_d);
	cudaFree(sin_phi_d);
	cudaFree(ai_d);
}
