# Supplementary material for: Swimming behavior and hydrodynamics of the Chinese cavefish Sinocyclocheilus rhinocerous and a possible role of its head horn structure
Source: PLoS One. 2022 Jul 25;17(7):e0270967. doi: 10.1371/journal.pone.0270967 (PMC9312365; doi:10.1371/journal.pone.0270967)
Supplement: S2 File — (ZIP) [file pone.0270967.s005.zip › Code share with PlosOne/YDLL-master/src/backends/tf/custom_ops/Ax_cbct2d.cu.cc]

#include <math.h>
#include <malloc.h>
#define ABS(a) (a > 0 ? a : -(a))

#define BLOCK_SIZE_x 32
#define BLOCK_SIZE_y 32
texture<float> texx;

extern "C" void Ax_cbct2d(float *x, float *y,
						  float *cos_phi, float *sin_phi,
						  float SO, float OD, float dl,
						  int nx, float xi, float dx,
						  int ny, float yi, float dy, int na, float *ai, float da,
						  int nv, int nv_block);

__global__ void Ax_cbct2d_kernel(float *Y, float *cos_phi, float *sin_phi, float SO, float OD, float dl,
								 int nx, float xi, float dx, int ny, float yi, float dy, int na, float *ai, float da, int nv)
{
	int ia = blockIdx.x * blockDim.x + threadIdx.x;
	int iv = blockIdx.y * blockDim.y + threadIdx.y;

	if (ia < na && iv < nv)
	{
		// printf("Here we go %d\n", nv);
		int ix, iy, id_min, id_max, idx_min, idy_min, idx_max, idy_max, id, i;
		float x1, y1, x2, y2, a, xsd, ysd, lsd, alphax, alphay, l, x, y;

		x1 = cos_phi[iv] * (-SO);
		y1 = sin_phi[iv] * (-SO);

		a = (ai[iv] + ia) * da;
		x2 = cos_phi[iv] * (OD) - sin_phi[iv] * (a);
		y2 = sin_phi[iv] * (OD) + cos_phi[iv] * (a);

		xsd = x2 - x1;
		ysd = y2 - y1;
		lsd = sqrtf(xsd * xsd + ysd * ysd);
		alphax = xsd / lsd;
		alphay = ysd / lsd;

		if (x1 < x2)
		{
			idx_min = (int)ceil(((dx * xi - x1) / alphax) / dl);
			idx_max = (int)floor(((dx * (xi + nx) - x1) / alphax) / dl);
		}
		else
		{
			idx_min = (int)ceil(((dx * (xi + nx) - x1) / alphax) / dl);
			idx_max = (int)floor(((dx * xi - x1) / alphax) / dl);
		}
		if (y1 < y2)
		{
			idy_min = (int)ceil(((dy * yi - y1) / alphay) / dl);
			idy_max = (int)floor(((dy * (yi + ny) - y1) / alphay) / dl);
		}
		else
		{
			idy_min = (int)ceil(((dy * (yi + ny) - y1) / alphay) / dl);
			idy_max = (int)floor(((dy * yi - y1) / alphay) / dl);
		}
		id_min = idx_min;
		if (id_min < idy_min)
		{
			id_min = idy_min;
		}
		id_max = idx_max;
		if (id_max > idy_max)
		{
			id_max = idy_max;
		}

		id = iv * na + ia;

		Y[id] = 0;
		for (i = id_min; i <= id_max; i++)
		{
			l = dl * i;
			x = (x1 + l * alphax) / dx - xi;
			ix = (int)floor(x);
			y = (y1 + l * alphay) / dy - yi;
			iy = (int)floor(y);
			Y[id] += tex1Dfetch(texx, ix + iy * nx);
		}
		Y[id] *= dl;
	}
}

void Ax_cbct2d(float *x, float *y,
			   float *cos_phi, float *sin_phi,
			   float SO, float OD, float dl,
			   int nx, float xi, float dx, int ny, float yi, float dy,
			   int na, float *ai, float da, int nv, int nv_block)
{
	float *y_d, *x_d, *cos_phi_d, *sin_phi_d, *ai_d;
	int i, n, nv2, iv2;
	cudaMalloc(&x_d, nx * ny * sizeof(float));
	cudaMalloc(&y_d, nv_block * na * sizeof(float));
	cudaMalloc(&cos_phi_d, nv_block * sizeof(float));
	cudaMalloc(&sin_phi_d, nv_block * sizeof(float));
	cudaMalloc(&ai_d, nv_block * sizeof(float));

	dim3 dimBlock(BLOCK_SIZE_x, BLOCK_SIZE_y);

	xi = xi - 0.5f; //boundary coordinate
	yi = yi - 0.5f;

	cudaMemcpy(x_d, x, ny * nx * sizeof(float), cudaMemcpyHostToDevice);
	cudaBindTexture(0, texx, x_d, ny * nx * sizeof(float));

	n = (nv + nv_block - 1) / nv_block;
	iv2 = 0;
	for (i = 0; i < n; i++)
	{
		if (i < n - 1)
		{
			nv2 = nv_block;
		}
		else
		{
			nv2 = nv - nv_block * (n - 1);
		}
		cudaMemcpy(cos_phi_d, &cos_phi[iv2], nv2 * sizeof(float), cudaMemcpyHostToDevice);
		cudaMemcpy(sin_phi_d, &sin_phi[iv2], nv2 * sizeof(float), cudaMemcpyHostToDevice);
		cudaMemcpy(ai_d, &ai[iv2], nv2 * sizeof(float), cudaMemcpyHostToDevice);

		dim3 dimGrid_t((na + dimBlock.x - 1) / dimBlock.x, (nv2 + dimBlock.y - 1) / dimBlock.y);
		Ax_cbct2d_kernel<<<dimGrid_t, dimBlock>>>(y_d, cos_phi_d, sin_phi_d, SO, OD, dl, nx, xi, dx, ny, yi, dy, na, ai_d, da, nv2);
		cudaDeviceSynchronize();
		cudaMemcpy(&y[iv2 * na], y_d, nv2 * na * sizeof(float), cudaMemcpyDeviceToHost);
		iv2 += nv2;
	}

	cudaUnbindTexture(texx);
	cudaFree(y_d);
	cudaFree(x_d);
	cudaFree(cos_phi_d);
	cudaFree(sin_phi_d);
	cudaFree(ai_d);
}
