# Supplementary material for: Swimming behavior and hydrodynamics of the Chinese cavefish Sinocyclocheilus rhinocerous and a possible role of its head horn structure
Source: PLoS One. 2022 Jul 25;17(7):e0270967. doi: 10.1371/journal.pone.0270967 (PMC9312365; doi:10.1371/journal.pone.0270967)
Supplement: S2 File — (ZIP) [file pone.0270967.s005.zip › Code share with PlosOne/YDLL-master/src/backends/tf/custom_ops/BUILD]

load("//tensorflow:tensorflow.bzl", "tf_custom_op_library")

# tf_custom_op_library(
#     name = "pet_gpu.so",
#     srcs = ["pet_gpu.cc"],
#     gpu_srcs = ["pet_gpu.cu.cc"],
# )
tf_custom_op_library(
    name = "zero_out.so",
    srcs = ["zero_out.cc"],
    # gpu_srcs = ["ct2d.cu.cc"],
)

tf_custom_op_library(
    name = "ct2d.so",
    srcs = ["ct2d.cc"],
    gpu_srcs = ["ct2d.cu.cc"],
)
tf_custom_op_library(
    name = "ct2d_revise.so",
    srcs = ["ct2d_revise.cc"],
    gpu_srcs = ["ct2d_revise.cu.cc"],
)
