# Supplementary material for: Swimming behavior and hydrodynamics of the Chinese cavefish Sinocyclocheilus rhinocerous and a possible role of its head horn structure
Source: PLoS One. 2022 Jul 25;17(7):e0270967. doi: 10.1371/journal.pone.0270967 (PMC9312365; doi:10.1371/journal.pone.0270967)
Supplement: S2 File — (ZIP) [file pone.0270967.s005.zip › Code share with PlosOne/YDLL-master/src/backends/tf/custom_ops/ct2d.cc]

#include "tensorflow/core/framework/op.h"
#include "tensorflow/core/framework/shape_inference.h"
#include "tensorflow/core/framework/op_kernel.h"
#include <cmath>
#include "cuda.h"
#include "cuda_runtime.h"

#include <ctime>
using namespace tensorflow;
using shape_inference::ShapeHandle; 

REGISTER_OP("Projection")
    .Input("image: float")
    .Input("cos_phi: float")
    .Input("sin_phi: float")
    .Input("grid: int32")
    .Input("bound: float")
    .Input("voxsize: float")
    .Input("bound_det: float")
    .Output("projection_data:float")
    .Attr("grid_det: int")
    .Attr("voxsize_det: float")
    .Attr("nb_views: int")
    .Attr("nv_block: int")
    .Attr("src_ori_dist: float")
    .Attr("ori_det_dist: float")
    .Attr("dl: float");
// .SetShapeFn([](::tensorflow::shape_inference::InferenceContext *c) {
//     c->set_output(0, c->Matrix(c->Dim(c->attrs[0]*c->attrs[2],1));
//     return Status::OK();
// });

REGISTER_OP("Backprojection")
    .Input("projection_data:float")
    .Input("cos_phi:float")
    .Input("sin_phi:float")
    .Input("grid:int32")
    .Input("bound:float")
    .Input("voxel_size:float")
    .Input("ai:float")
    .Output("backpro_image:float")
    .Attr("na:int")
    .Attr("da:float")
    .Attr("nv:int")
    .Attr("nv_block:int")
    .Attr("src_ori_distance:float")
    .Attr("src_det_distance:float")
    .Attr("pixel_size:float");
// .SetShapeFn([](::tensorflow::shape_inference::InferenceContext *c) {
//     //set the size of backpro_image the same as the input image.
//     c->set_output(0, c->input(0));
//     return Status::OK();
// });
REGISTER_OP("Fbp")
    .Input("projection_data:float")
    .Input("cos_phi:float")
    .Input("sin_phi:float")
    .Input("grid:int32")
    .Input("voxel_size:float")
    .Input("l:float")
    .Input("g:float")
    .Output("recon_image:float")
    .Attr("na:int")
    .Attr("da:float")
    .Attr("ai:float")
    .Attr("nv:int")
    .Attr("dv:float")
    .Attr("src_ori_distance:float");
// .SetShapeFn([](::tensorflow::shape_inference::InferenceContext *c) {
//     //set the size of backpro_image the same as the input image.
//     c->set_output(0, c->input(0));
//     return Status::OK();
// });
void projection(const float *image, float *projection_data,
                const float *cos_phi, const float *sin_phi,
                const int *grid, const float *bound, const float *voxel_size,
                const float *ai, const int na, const float da,
                const int nv, const int nv_block,
                const float src_ori_distance, const float ori_det_distance,
                const float dl);

void backprojection(float *backpro_image, const float *projection_data,
                    const float *cos_phi, const float *sin_phi,
                    const int *grid, const float *bound, const float *voxel_size,
                    const int na, const float da, const float *ai,
                    const int nv, const int nv_block,
                    const float src_ori_distance, const float src_det_distance,
                    const float pixel_size);

void fbp(float *recon_image, const float *projection_data,
         const float *cos_phi, const float *sin_phi,
         const int *grid, const float *voxel_size,
         const float *l, const float *g,
         const int na, const float da, const float ai,
         const int nv, const float dv, const float src_ori_distance);

class Projection : public OpKernel
{
  public:
    explicit Projection(OpKernelConstruction *context) : OpKernel(context)
    {
        OP_REQUIRES_OK(context, context->GetAttr("grid_det", &na));
        OP_REQUIRES_OK(context, context->GetAttr("voxsize_det", &da));
        OP_REQUIRES_OK(context, context->GetAttr("nb_views", &nv));
        OP_REQUIRES_OK(context, context->GetAttr("nv_block", &nv_block));
        OP_REQUIRES_OK(context, context->GetAttr("src_ori_dist", &src_ori_distance));
        OP_REQUIRES_OK(context, context->GetAttr("ori_det_dist", &ori_det_distance));
        OP_REQUIRES_OK(context, context->GetAttr("dl", &dl));
    }
    void Compute(OpKernelContext *context) override
    {
        const Tensor &image = context->input(0);
        const Tensor &cos_phi = context->input(1);
        const Tensor &sin_phi = context->input(2);
        const Tensor &grid = context->input(3);
        const Tensor &bound = context->input(4);
        const Tensor &voxel_size = context->input(5);
        const Tensor &ai = context->input(6);

        Tensor *projection_data = NULL;
        TensorShape out_shape;
        out_shape.AddDim(nv * na);
        OP_REQUIRES_OK(context, context->allocate_output(0, out_shape, &projection_data));

        auto pv_flat = projection_data->flat<float>();
        cudaMemset(pv_flat.data(), 0, sizeof(float) * pv_flat.size());
        auto grid_flat = grid.flat<int>();
        auto bound_flat = bound.flat<float>();
        auto voxel_size_flat = voxel_size.flat<float>();
        auto image_flat = image.flat<float>();
        auto cos_phi_flat = cos_phi.flat<float>();
        auto sin_phi_flat = sin_phi.flat<float>();
        auto ai_flat = ai.flat<float>();
        projection(image_flat.data(), pv_flat.data(),
                   cos_phi_flat.data(), sin_phi_flat.data(),
                   grid_flat.data(), bound_flat.data(), voxel_size_flat.data(),
                   ai_flat.data(), na, da, nv, nv_block,
                   src_ori_distance, ori_det_distance, dl);
    }

  private:
    int na;
    float da;
    int nv;
    int nv_block;
    float src_ori_distance;
    float ori_det_distance;
    float dl;
};

class Backprojection : public OpKernel
{
  public:
    explicit Backprojection(OpKernelConstruction *context) : OpKernel(context)
    {
        OP_REQUIRES_OK(context, context->GetAttr("na", &na));
        OP_REQUIRES_OK(context, context->GetAttr("da", &da));
        OP_REQUIRES_OK(context, context->GetAttr("nv", &nv));
        OP_REQUIRES_OK(context, context->GetAttr("nv_block", &nv_block));
        OP_REQUIRES_OK(context, context->GetAttr("src_ori_distance", &src_ori_distance));
        OP_REQUIRES_OK(context, context->GetAttr("src_det_distance", &src_det_distance));
        OP_REQUIRES_OK(context, context->GetAttr("pixel_size", &pixel_size));
    }
    void Compute(OpKernelContext *context) override
    {
        const Tensor &projection_data = context->input(0);
        const Tensor &cos_phi = context->input(1);
        const Tensor &sin_phi = context->input(2);
        const Tensor &grid = context->input(3);
        const Tensor &bound = context->input(4);
        const Tensor &voxel_size = context->input(5);
        const Tensor &ai = context->input(6);

        auto grid_flat = grid.flat<int>();
        auto bound_flat = bound.flat<float>();
        auto voxel_size_flat = voxel_size.flat<float>();
        // auto image_flat = image.flat<float>();
        auto cos_phi_flat = cos_phi.flat<float>();
        auto sin_phi_flat = sin_phi.flat<float>();
        auto ai_flat = ai.flat<float>();
        auto pv_flat = projection_data.flat<float>();

        Tensor *backpro_image = NULL;
        TensorShape out_shape;
        out_shape.AddDim(grid_flat(0) * grid_flat(1));
        OP_REQUIRES_OK(context, context->allocate_output(0, out_shape,
                                                         &backpro_image));

        auto backpro_image_flat = backpro_image->flat<float>();
        cudaMemset(backpro_image_flat.data(), 0, sizeof(float) * backpro_image_flat.size());
        backprojection(backpro_image_flat.data(), pv_flat.data(),
                       cos_phi_flat.data(), sin_phi_flat.data(),
                       grid_flat.data(), bound_flat.data(), voxel_size_flat.data(),
                       na, da, ai_flat.data(), nv, nv_block,
                       src_ori_distance, src_det_distance, pixel_size);
        printf("backprojection finished\n");
    }

  private:
    int na;
    float da;
    int nv;
    int nv_block;
    float src_ori_distance;
    float src_det_distance;
    float pixel_size;
};

class Fbp : public OpKernel
{
  public:
    explicit Fbp(OpKernelConstruction *context) : OpKernel(context)
    {
        OP_REQUIRES_OK(context, context->GetAttr("na", &na));
        OP_REQUIRES_OK(context, context->GetAttr("da", &da));
        OP_REQUIRES_OK(context, context->GetAttr("nv", &nv));
        OP_REQUIRES_OK(context, context->GetAttr("dv", &dv));
        OP_REQUIRES_OK(context, context->GetAttr("ai", &ai));
        OP_REQUIRES_OK(context, context->GetAttr("src_ori_distance", &src_ori_distance));
        // OP_REQUIRES_OK(context, context->GetAttr("grid",&grid));
    }
    void Compute(OpKernelContext *context) override
    {
        const Tensor &projection_data = context->input(0);
        const Tensor &cos_phi = context->input(1);
        const Tensor &sin_phi = context->input(2);
        const Tensor &grid = context->input(3);
        const Tensor &voxel_size = context->input(4);
        const Tensor &l = context->input(5);
        const Tensor &g = context->input(6);

        auto grid_flat = grid.flat<int>();
        auto voxel_size_flat = voxel_size.flat<float>();
        auto cos_phi_flat = cos_phi.flat<float>();
        auto sin_phi_flat = sin_phi.flat<float>();
        auto l_flat = l.flat<float>();
        auto g_flat = g.flat<float>();
        auto pv_flat = projection_data.flat<float>();
        // printf("arrive here 0!\n");
        Tensor *backpro_image = NULL;
        TensorShape out_shape;
        out_shape.AddDim( 256*256 );
        // printf("arrive here 1!\n");
        OP_REQUIRES_OK(context, context->allocate_output(0, out_shape,
                                                         &backpro_image));
        auto backpro_image_flat = backpro_image->flat<float>();
        cudaMemset(backpro_image_flat.data(), 0, sizeof(float) * backpro_image_flat.size());
        printf("arrive here 2!\n");
        fbp(backpro_image_flat.data(), pv_flat.data(),
            cos_phi_flat.data(), sin_phi_flat.data(),
            grid_flat.data(), voxel_size_flat.data(),
            l_flat.data(), g_flat.data(),
            na, da, ai, nv, dv, src_ori_distance);
    }

  private:
    int na;
    float da;
    int nv;
    float dv;
    float ai;
    float src_ori_distance;
};
#define REGISTER_GPU_KERNEL(name, op) \
    REGISTER_KERNEL_BUILDER(          \
        Name(name).Device(DEVICE_GPU), op)

REGISTER_GPU_KERNEL("Projection", Projection);
REGISTER_GPU_KERNEL("Backprojection", Backprojection);
REGISTER_GPU_KERNEL("Fbp", Fbp);
#undef REGISTER_GPU_KERNEL
