# Supplementary material for: Swimming behavior and hydrodynamics of the Chinese cavefish Sinocyclocheilus rhinocerous and a possible role of its head horn structure
Source: PLoS One. 2022 Jul 25;17(7):e0270967. doi: 10.1371/journal.pone.0270967 (PMC9312365; doi:10.1371/journal.pone.0270967)
Supplement: S2 File — (ZIP) [file pone.0270967.s005.zip › Code share with PlosOne/YDLL-master/src/backends/tf/custom_ops/ct2d.cu.cc]

#define GOOGLE_CUDA 1
#if GOOGLE_CUDA
#define EIGEN_USE_GPU
#include "third_party/eigen3/unsupported/Eigen/CXX11/Tensor"
#include "cuda.h"
#include "cuda_runtime.h"
#include <ctime>
#include <cmath>
#include <limits>

#include <math.h>
#include <malloc.h>
#define ABS(a) (a > 0 ? a : -(a))

#define BLOCK_SIZE_x 32
#define BLOCK_SIZE_y 32

// projection module
texture<float> texx;
texture<float> texy;

__global__ void copy_data_kernel(const float *from_data,
								 const int na, const int nv,
								 float *to_data)
{
	int bx = blockIdx.x;
	int by = blockIdx.y;
	int tx = threadIdx.x;
	int ty = threadIdx.y;
	int ia = bx * BLOCK_SIZE_x + tx;
	int iv = by * BLOCK_SIZE_y + ty;
	if (ia < na && iv < nv)
	{
		to_data[iv * na + ia] = from_data[iv * na + ia];
	}
}

__global__ void Ax_cbct2d_kernel(float *Y, const float *cos_phi, const float *sin_phi,
								 const float SO, const float OD, const float dl,
								 const int nx, const float xi, const float dx,
								 const int ny, const float yi, const float dy,
								 const int na, const float *ai, const float da, const int nv)
{
	int ia = blockIdx.x * blockDim.x + threadIdx.x;
	int iv = blockIdx.y * blockDim.y + threadIdx.y;

	if (ia < na && iv < nv)
	{
		// printf("Here we go %d\n", nv);
		int ix, iy, id_min, id_max, idx_min, idy_min, idx_max, idy_max, id, i;
		float x1, y1, x2, y2, a, xsd, ysd, lsd, alphax, alphay, l, x, y;

		x1 = cos_phi[iv] * (-SO);
		y1 = sin_phi[iv] * (-SO);

		a = (ai[iv] + ia) * da;
		x2 = cos_phi[iv] * (OD)-sin_phi[iv] * (a);
		y2 = sin_phi[iv] * (OD) + cos_phi[iv] * (a);

		xsd = x2 - x1;
		ysd = y2 - y1;
		lsd = sqrtf(xsd * xsd + ysd * ysd);
		alphax = xsd / lsd;
		alphay = ysd / lsd;

		if (x1 < x2)
		{
			idx_min = (int)ceil(((dx * xi - x1) / alphax) / dl);
			idx_max = (int)floor(((dx * (xi + nx) - x1) / alphax) / dl);
		}
		else
		{
			idx_min = (int)ceil(((dx * (xi + nx) - x1) / alphax) / dl);
			idx_max = (int)floor(((dx * xi - x1) / alphax) / dl);
		}
		if (y1 < y2)
		{
			idy_min = (int)ceil(((dy * yi - y1) / alphay) / dl);
			idy_max = (int)floor(((dy * (yi + ny) - y1) / alphay) / dl);
		}
		else
		{
			idy_min = (int)ceil(((dy * (yi + ny) - y1) / alphay) / dl);
			idy_max = (int)floor(((dy * yi - y1) / alphay) / dl);
		}
		id_min = idx_min;
		if (id_min < idy_min)
		{
			id_min = idy_min;
		}
		id_max = idx_max;
		if (id_max > idy_max)
		{
			id_max = idy_max;
		}

		id = iv * na + ia;

		Y[id] = 0;
		for (i = id_min; i <= id_max; i++)
		{
			l = dl * i;
			x = (x1 + l * alphax) / dx - xi;
			ix = (int)floor(x);
			y = (y1 + l * alphay) / dy - yi;
			iy = (int)floor(y);
			Y[id] += tex1Dfetch(texx, ix + iy * nx);
		}
		Y[id] *= dl;
	}
}

void projection(const float *image, float *projection,
				const float *cos_phi, const float *sin_phi,
				const int *grid, const float *bound, const float *voxel_size,
				const float *ai, const int na, const float da,
				const int nv, const int nv_block,
				const float src_ori_distance, const float ori_det_distance,
				const float dl)
{

	int i, n, nv2, iv2;
	int grid_cpu[2];
	float bound_cpu[2];
	float voxel_size_cpu[2];
	float *y_d;
	cudaMemcpy(grid_cpu, grid, 2 * sizeof(int), cudaMemcpyDeviceToHost);
	cudaMemcpy(bound_cpu, bound, 2 * sizeof(float), cudaMemcpyDeviceToHost);
	cudaMemcpy(voxel_size_cpu, voxel_size, 2 * sizeof(float), cudaMemcpyDeviceToHost);
	cudaMalloc(&y_d, nv_block * na * sizeof(float));
	const int nx = grid_cpu[0], ny = grid_cpu[1];
	const float xi = bound_cpu[0] - 0.5f, yi = bound_cpu[1] - 0.5f;
	const float dx = voxel_size_cpu[0], dy = voxel_size_cpu[1];
	dim3 dimBlock(BLOCK_SIZE_x, BLOCK_SIZE_y);

	cudaBindTexture(0, texx, image, ny * nx * sizeof(float));
	n = (nv + nv_block - 1) / nv_block;
	iv2 = 0;
	for (i = 0; i < n; i++)
	{
		if (i < n - 1)
			nv2 = nv_block;
		else
			nv2 = nv - nv_block * (n - 1);
		
		dim3 dimGrid_t((na + dimBlock.x - 1) / dimBlock.x, (nv2 + dimBlock.y - 1) / dimBlock.y);
		Ax_cbct2d_kernel<<<dimGrid_t, dimBlock>>>(y_d, cos_phi + iv2, sin_phi + iv2,
												  src_ori_distance, ori_det_distance,
												  dl, nx, xi, dx, ny, yi, dy,
												  na, ai + iv2, da, nv2);
		cudaDeviceSynchronize();
		printf("%d \n", iv2*na);
		copy_data_kernel<<<dimGrid_t, dimBlock>>>(y_d, na, nv, projection + (iv2 * na));
		iv2 += nv2;
	}
	cudaUnbindTexture(texx);
}

/*
void projection(float *x, float *y,
				float *cos_phi, float *sin_phi,
				float SO, float OD, float dl,
				int nx, float xi, float dx, int ny, float yi, float dy,
				int na, float *ai, float da, int nv, int nv_block)
{
	float *y_d, *x_d, *cos_phi_d, *sin_phi_d, *ai_d;
	int i, n, nv2, iv2;
	cudaMalloc(&x_d, nx * ny * sizeof(float));
	cudaMalloc(&y_d, nv_block * na * sizeof(float));
	cudaMalloc(&cos_phi_d, nv_block * sizeof(float));
	cudaMalloc(&sin_phi_d, nv_block * sizeof(float));
	cudaMalloc(&ai_d, nv_block * sizeof(float));

	dim3 dimBlock(BLOCK_SIZE_x, BLOCK_SIZE_y);

	xi = xi - 0.5f; //boundary coordinate
	yi = yi - 0.5f;

	cudaMemcpy(x_d, x, ny * nx * sizeof(float), cudaMemcpyHostToDevice);
	cudaBindTexture(0, texx, x_d, ny * nx * sizeof(float));

	n = (nv + nv_block - 1) / nv_block;
	iv2 = 0;
	for (i = 0; i < n; i++)
	{
		if (i < n - 1)
		{
			nv2 = nv_block;
		}
		else
		{
			nv2 = nv - nv_block * (n - 1);
		}
		cudaMemcpy(cos_phi_d, &cos_phi[iv2], nv2 * sizeof(float), cudaMemcpyHostToDevice);
		cudaMemcpy(sin_phi_d, &sin_phi[iv2], nv2 * sizeof(float), cudaMemcpyHostToDevice);
		cudaMemcpy(ai_d, &ai[iv2], nv2 * sizeof(float), cudaMemcpyHostToDevice);

		dim3 dimGrid_t((na + dimBlock.x - 1) / dimBlock.x, (nv2 + dimBlock.y - 1) / dimBlock.y);
		Ax_cbct2d_kernel<<<dimGrid_t, dimBlock>>>(y_d, cos_phi_d, sin_phi_d, SO, OD, dl, nx, xi, dx, ny, yi, dy, na, ai_d, da, nv2);
		cudaDeviceSynchronize();
		cudaMemcpy(&y[iv2 * na], y_d, nv2 * na * sizeof(float), cudaMemcpyDeviceToHost);
		iv2 += nv2;
	}

	cudaUnbindTexture(texx);
	cudaFree(y_d);
	cudaFree(x_d);
	cudaFree(cos_phi_d);
	cudaFree(sin_phi_d);
	cudaFree(ai_d);
}
*/

// backprojection module
__global__ void Atx_cbct2d_kernel(float *x, const float *cos_phi, const float *sin_phi,
								  const float SO, const float SD,
								  const int nx, const float xi, const float dx,
								  const int ny, const float yi, const float dy,
								  const int na, const float *ai, const float da,
								   const int nv)
{
	int ix = blockIdx.x * blockDim.x + threadIdx.x;
	int iy = blockIdx.y * blockDim.y + threadIdx.y;

	if (ix < nx && iy < ny)
	{
		int iv, ia1, ia2, idx;
		float xc, yc, xd, yd, a, wa1, wa2, alpha;

		xc = (float)(ix + xi) * dx;
		yc = (float)(iy + yi) * dy;

		idx = iy * nx + ix;

		for (iv = 0; iv < nv; iv++)
		{
			xd = cos_phi[iv] * xc + sin_phi[iv] * yc;
			yd = -sin_phi[iv] * xc + cos_phi[iv] * yc;

			alpha = SD / (xd + SO);
			a = (yd * alpha) / da - ai[iv];
			ia1 = (int)floor(a);
			if (ia1 >= -1 && ia1 < na)
			{
				wa2 = a - ia1;
				wa1 = 1 - wa2;
				ia2 = ia1 + 1;
				if (ia1 == -1)
				{
					ia1 += 1;
				}
				else if (ia2 == na)
				{
					ia2 -= 1;
				}
				x[idx] += wa1 * tex1Dfetch(texy, ia1 + iv * na) + wa2 * tex1Dfetch(texy, ia2 + iv * na);
			}
		}
	}
}

__global__ void initialize_kernel(float *x, const int nx, const int ny)
{
	int ix = blockIdx.x * blockDim.x + threadIdx.x;
	int iy = blockIdx.y * blockDim.y + threadIdx.y;
	if (ix < nx && iy < ny)
		x[iy * nx + ix] = 0;
}

__global__ void pixelsize_kernel(float *x, const int nx, const int ny, const float pixelsize)
{
	int ix = blockIdx.x * blockDim.x + threadIdx.x;
	int iy = blockIdx.y * blockDim.y + threadIdx.y;
	if (ix < nx && iy < ny)
		x[iy * nx + ix] *= pixelsize;
}

void backprojection(float *backpro_image, const float *projection_data,
					const float *cos_phi, const float *sin_phi,
					const int *grid, const float *bound, const float *voxel_size,
					const int na, const float da, const float *ai,
					const int nv, const int nv_block,
					const float src_ori_distance, const float src_det_distance,
					const float pixel_size)
{
	
	int i, n, iv2, nv2;
	int grid_cpu[2];
	float bound_cpu[2];
	float voxel_size_cpu[2];
	cudaMemcpy(grid_cpu, grid, 2 * sizeof(int), cudaMemcpyDeviceToHost);
	cudaMemcpy(bound_cpu, bound, 2 * sizeof(float), cudaMemcpyDeviceToHost);
	cudaMemcpy(voxel_size_cpu, voxel_size, 2 * sizeof(float), cudaMemcpyDeviceToHost);
	const int nx = grid_cpu[0], ny = grid_cpu[1];
	const float xi = bound_cpu[0] - 0.5f, yi = bound_cpu[1] - 0.5f;
	const float dx = voxel_size_cpu[0], dy = voxel_size_cpu[1];

	dim3 dimBlock(BLOCK_SIZE_x, BLOCK_SIZE_y);
	dim3 dimGrid_t((nx + dimBlock.x - 1) / dimBlock.x, (ny + dimBlock.y - 1) / dimBlock.y);
	initialize_kernel<<<dimGrid_t, dimBlock>>>(backpro_image, nx, ny);

	cudaDeviceSynchronize();
	
	n = (nv + nv_block - 1) / nv_block;
	iv2 = 0;
	for (i = 0; i < n; i++)
	{
		if (i < n - 1)
			nv2 = nv_block;
		else
			nv2 = nv - nv_block * (n - 1);
		cudaBindTexture(0, texy, projection_data + (iv2 * na), nv2 * na * sizeof(float));
		Atx_cbct2d_kernel<<<dimGrid_t, dimBlock>>>(backpro_image, cos_phi + iv2, sin_phi + iv2,
												   src_ori_distance, src_det_distance,
												   nx, xi, dx, ny, yi, dy,
												   na, ai + iv2, da, nv2);
		cudaDeviceSynchronize();
		cudaUnbindTexture(texy);
		iv2 += nv2;
	}
	pixelsize_kernel<<<dimGrid_t, dimBlock>>>(backpro_image, nx, ny, pixel_size);
	cudaDeviceSynchronize();
	
}

/*
void backprojection(float *x, float *y, float *cos_phi, float *sin_phi, float SO, float SD, float pixelsize,
					int nx, float xi, float dx, int ny, float yi, float dy, int na, float *ai, float da, int nv, int nv_block)
{
	float *x_d, *y_d, *cos_phi_d, *sin_phi_d, *ai_d;
	int i, n, iv2, nv2;

	cudaMalloc(&x_d, ny * nx * sizeof(float));
	cudaMalloc(&y_d, nv_block * na * sizeof(float));
	cudaMalloc(&cos_phi_d, nv_block * sizeof(float));
	cudaMalloc(&sin_phi_d, nv_block * sizeof(float));
	cudaMalloc(&ai_d, nv_block * sizeof(float));

	dim3 dimBlock(BLOCK_SIZE_x, BLOCK_SIZE_y);
	dim3 dimGrid_t((nx + dimBlock.x - 1) / dimBlock.x, (ny + dimBlock.y - 1) / dimBlock.y);

	initialize_kernel<<<dimGrid_t, dimBlock>>>(x_d, nx, ny);
	cudaDeviceSynchronize();

	n = (nv + nv_block - 1) / nv_block;
	iv2 = 0;
	for (i = 0; i < n; i++)
	{
		if (i < n - 1)
		{
			nv2 = nv_block;
		}
		else
		{
			nv2 = nv - nv_block * (n - 1);
		}
		cudaMemcpy(cos_phi_d, &cos_phi[iv2], nv2 * sizeof(float), cudaMemcpyHostToDevice);
		cudaMemcpy(sin_phi_d, &sin_phi[iv2], nv2 * sizeof(float), cudaMemcpyHostToDevice);
		cudaMemcpy(ai_d, &ai[iv2], nv2 * sizeof(float), cudaMemcpyHostToDevice);
		cudaMemcpy(y_d, &y[iv2 * na], nv2 * na * sizeof(float), cudaMemcpyHostToDevice);
		cudaBindTexture(0, texy, y_d, nv2 * na * sizeof(float));

		Atx_cbct2d_kernel<<<dimGrid_t, dimBlock>>>(x_d, cos_phi + iv2, sin_phi + iv2,
												   src_ori_distance, src_det_distance,
												   nx, xi, dx, ny, yi, dy,
												   na, ai, da, nv2);
		cudaDeviceSynchronize();
		cudaUnbindTexture(texy);
		iv2 += nv2;
	}

	pixelsize_kernel<<<dimGrid_t, dimBlock>>>(image, nx, ny, pixelsize);
	cudaDeviceSynchronize();

	cudaMemcpy(x, x_d, ny * nx * sizeof(float), cudaMemcpyDeviceToHost);

	cudaFree(x_d);
	cudaFree(y_d);
	cudaFree(cos_phi_d);
	cudaFree(sin_phi_d);
	cudaFree(ai_d);
}
*/
// FBP module

__global__ void weight_l_gpu_kernel(float *y, const float SO, const int nv,
									const int na, const float da, const float ai)
{
	int bx = blockIdx.x;
	int by = blockIdx.y;
	int tx = threadIdx.x;
	int ty = threadIdx.y;

	int ia = bx * BLOCK_SIZE_x + tx;
	int iv = by * BLOCK_SIZE_y + ty;

	if (ia < na && iv < nv)
	{
		float a = (ai + ia) * da;
		//		y[iv*na+ia]*=SO*cosf(a);
		y[iv * na + ia] *= float(1.0) / sqrtf(float(1.0) + a * a / (SO * SO));
	}
}

__global__ void conv_l_gpu_kernel(float *Y, float *Y0, const float *g,
								  const int nv, const int na, const float da)
{
	int bx = blockIdx.x;
	int by = blockIdx.y;
	int tx = threadIdx.x;
	int ty = threadIdx.y;

	int ia = bx * BLOCK_SIZE_x + tx;
	int iv = by * BLOCK_SIZE_y + ty;

	if (ia < na && iv < nv)
	{
		float *y, *y0;
		int i, n;
		y = &Y[iv * na];
		y0 = &Y0[iv * na];

		//		y[ia]=y0[ia];

		n = na / 2 + ia;

		y[ia] = 0;
		if (n < na)
		{
			for (i = 0; i <= n; i++)
			{
				y[ia] += y0[i] * g[n - i];
			}
			for (i = n + 1; i < na; i++)
			{
				y[ia] += y0[i] * g[n - i + na];
			}
		}
		else
		{
			for (i = 0; i <= n - na; i++)
			{
				y[ia] += y0[i] * g[n - i - na];
			}
			for (i = n - na + 1; i < na; i++)
			{
				y[ia] += y0[i] * g[n - i];
			}
		}

		y[ia] *= da;
	}
}

__global__ void bp_l_gpu_kernel(float *x, float *y, const float SO,
								const int nx, const int ny, const float dx, const float dy,
								const int nv, const float *cos_phi, const float *sin_phi,
								const float *l, const float dv, const int na, const float da, const float ai)
{
	int bx = blockIdx.x;
	int by = blockIdx.y;
	int tx = threadIdx.x;
	int ty = threadIdx.y;

	int ix = bx * BLOCK_SIZE_x + tx;
	int iy = by * BLOCK_SIZE_y + ty;

	if (ix < nx && iy < ny)
	{
		int nx2, ny2, iv, idx, a1, a2;
		float xc, yc, xr, yr, ia, w1, w2;

		nx2 = nx / 2;
		ny2 = ny / 2;

		yc = (iy + 0.5 - ny2) * dx;
		xc = (ix + 0.5 - nx2) * dy;
		idx = iy * nx + ix;

		x[idx] = 0;
		for (iv = 0; iv < nv; iv++)
		{
			xr = cos_phi[iv] * xc + sin_phi[iv] * yc + SO;
			yr = -sin_phi[iv] * xc + cos_phi[iv] * yc;
			//			ia=atan(yr/xr)/da-ai;
			ia = (SO * yr / xr) / da - ai;
			if (ia >= 0 && ia < na - 1)
			{
				a1 = (int)floor(ia);
				a2 = a1 + 1;
				w1 = a2 - ia;
				w2 = ia - a1;
				//				x[idx]+=(w1*y[iv*na+a1]+w2*y[iv*na+a2])/(xr*xr+yr*yr);
				x[idx] += (w1 * y[iv * na + a1] + w2 * y[iv * na + a2]) * (SO * SO) / (xr * xr);
			}
		}
		x[idx] *= dv;
	}
}

void fbp(float *image, const float *projection_data,
		 const float *cos_phi, const float *sin_phi,
		 const int *grid, const float *voxel_size,
		 const float *l, const float *g,
		 const int na, const float da, const float ai,
		 const int nv, const float dv, const float src_ori_distance)
{
	printf("arrive at the start \n");
	int grid_cpu[2];
	float voxel_size_cpu[2];
	cudaMemcpy(grid_cpu, grid, 2 * sizeof(int), cudaMemcpyDeviceToHost);
	cudaMemcpy(voxel_size_cpu, voxel_size, 2 * sizeof(float), cudaMemcpyDeviceToHost);
	const int nx = grid_cpu[0], ny = grid_cpu[1];
	const float dx = voxel_size_cpu[0], dy = voxel_size_cpu[1];

	float *projection_weight_d;
	float *projection_conv_d;
	cudaMalloc(&projection_weight_d, na * nv * sizeof(float));
	cudaMalloc(&projection_conv_d, na * nv * sizeof(float));
	dim3 dimBlock(BLOCK_SIZE_x, BLOCK_SIZE_y);
	dim3 dimGrid_y((na + dimBlock.x - 1) / dimBlock.x, (nv + dimBlock.y - 1) / dimBlock.y);
	dim3 dimGrid_x((nx + dimBlock.x - 1) / dimBlock.x, (ny + dimBlock.y - 1) / dimBlock.y);
	// printf("arrive middle \n");
	copy_data_kernel<<<dimGrid_y, dimBlock>>>(projection_data, na, nv, projection_weight_d);
	cudaDeviceSynchronize();
	copy_data_kernel<<<dimGrid_y, dimBlock>>>(projection_data, na, nv, projection_conv_d);
	cudaDeviceSynchronize();
	weight_l_gpu_kernel<<<dimGrid_y, dimBlock>>>(projection_weight_d, src_ori_distance,
												 nv, na, da, ai);
	cudaDeviceSynchronize();
	conv_l_gpu_kernel<<<dimGrid_y, dimBlock>>>(projection_conv_d, projection_weight_d, g, nv, na, da);
	cudaDeviceSynchronize();
	bp_l_gpu_kernel<<<dimGrid_x, dimBlock>>>(image, projection_conv_d, src_ori_distance,
											 nx, ny, dx, dy, nv, cos_phi, sin_phi, l, dv, na, da, ai);
	cudaDeviceSynchronize();
	cudaFree(projection_conv_d);
	cudaFree(projection_weight_d);
	printf("arrive end \n");
}
/*
void fbp_l_gpu(float *x, float *y, float SO, int nx, int ny, float dx, float dy,
			   int nv, float *cos_phi, float *sin_phi, float *l, float *g, float dv, int na, float da, float ai)
{
	float *x_d, *y0_d, *y_d, *cos_phi_d, *sin_phi_d, *l_d, *g_d;

	cudaMalloc(&x_d, nx * ny * sizeof(float));
	cudaMalloc(&y0_d, na * nv * sizeof(float));
	cudaMalloc(&y_d, na * nv * sizeof(float));
	cudaMalloc(&cos_phi_d, nv * sizeof(float));
	cudaMalloc(&sin_phi_d, nv * sizeof(float));
	cudaMalloc(&l_d, nv * sizeof(float));
	cudaMalloc(&g_d, na * sizeof(float));

	cudaMemcpy(y0_d, y, na * nv * sizeof(float), cudaMemcpyHostToDevice);
	cudaMemcpy(cos_phi_d, cos_phi, nv * sizeof(float), cudaMemcpyHostToDevice);
	cudaMemcpy(sin_phi_d, sin_phi, nv * sizeof(float), cudaMemcpyHostToDevice);
	cudaMemcpy(l_d, l, nv * sizeof(float), cudaMemcpyHostToDevice);
	cudaMemcpy(g_d, g, na * sizeof(float), cudaMemcpyHostToDevice);

	dim3 dimBlock(BLOCK_SIZE_x, BLOCK_SIZE_y);
	dim3 dimGrid_y((na + dimBlock.x - 1) / dimBlock.x, (nv + dimBlock.y - 1) / dimBlock.y);
	dim3 dimGrid_x((nx + dimBlock.x - 1) / dimBlock.x, (ny + dimBlock.y - 1) / dimBlock.y);

	weight_l_gpu_kernel<<<dimGrid_y, dimBlock>>>(y0_d, SO, nv, na, da, ai);
	conv_l_gpu_kernel<<<dimGrid_y, dimBlock>>>(y_d, y0_d, g_d, nv, na, da);
	bp_l_gpu_kernel<<<dimGrid_x, dimBlock>>>(x_d, y_d, SO, nx, ny, dx, dy, nv, cos_phi_d, sin_phi_d, l_d, dv, na, da, ai);

	cudaMemcpy(x, x_d, nx * ny * sizeof(float), cudaMemcpyDeviceToHost);
	cudaFree(x_d);
	cudaFree(y_d);
	cudaFree(y0_d);
	cudaFree(cos_phi_d);
	cudaFree(sin_phi_d);
	cudaFree(l_d);
	cudaFree(g_d);
}
*/
#endif
