# Supplementary material for: Swimming behavior and hydrodynamics of the Chinese cavefish Sinocyclocheilus rhinocerous and a possible role of its head horn structure
Source: PLoS One. 2022 Jul 25;17(7):e0270967. doi: 10.1371/journal.pone.0270967 (PMC9312365; doi:10.1371/journal.pone.0270967)
Supplement: S2 File — (ZIP) [file pone.0270967.s005.zip › Code share with PlosOne/YDLL-master/src/backends/tf/custom_ops/ct2d_revise.cc]

#include "tensorflow/core/framework/op.h"
#include "tensorflow/core/framework/shape_inference.h"
#include "tensorflow/core/framework/op_kernel.h"
#include <cmath>
#include "cuda.h"
#include "cuda_runtime.h"

#include <ctime>
using namespace tensorflow;
using shape_inference::ShapeHandle;

REGISTER_OP("Projection")
    .Input("image: float")
    .Input("cos_phi: float")
    .Input("sin_phi: float")
    .Input("grid: int32")
    .Input("bound: float")
    .Input("voxsize: float")
    .Input("bound_det: float")
    .Output("projection_data:float")
    .Attr("grid_det: int")
    .Attr("voxsize_det: float")
    .Attr("nb_views: int")
    .Attr("nv_block: int")
    .Attr("gx:int")
    .Attr("gy:int")
    .Attr("src_ori_dist: float")
    .Attr("ori_det_dist: float");

REGISTER_OP("Backprojection")
    .Input("projection_data: float")
    .Input("cos_phi: float")
    .Input("sin_phi: float")
    .Input("grid: int32")
    .Input("bound: float")
    .Input("voxsize: float")
    .Input("bound_det: float")
    .Output("image:float")
    .Attr("grid_det: int")
    .Attr("voxsize_det: float")
    .Attr("nb_views: int")
    .Attr("nv_block: int")
    .Attr("gx:int")
    .Attr("gy:int")
    .Attr("src_ori_dist: float")
    .Attr("ori_det_dist: float");

void projection(const float *image, float *projection_data,
                const float *cos_phi, const float *sin_phi,
                const int *grid, const float *bound, const float *voxsize,
                const float *bound_det, const int grid_det, const float voxsize_det,
                const int nb_views, const int nv_block,
                const float src_ori_dist, const float ori_det_dist);

void backprojection(float *image, const float *projection_data,
                    const float *cos_phi, const float *sin_phi,
                    const int *grid, const float *bound, const float *voxsize,
                    const float *bound_det, const int grid_det, const float voxsize_det,
                    const int nb_views, const int nv_block,
                    const float src_ori_dist, const float ori_det_dist);

class Projection : public OpKernel
{
  public:
    explicit Projection(OpKernelConstruction *context) : OpKernel(context)
    {
        OP_REQUIRES_OK(context, context->GetAttr("grid_det", &grid_det));
        OP_REQUIRES_OK(context, context->GetAttr("voxsize_det", &voxsize_det));
        OP_REQUIRES_OK(context, context->GetAttr("nb_views", &nb_views));
        OP_REQUIRES_OK(context, context->GetAttr("nv_block", &nv_block));
        OP_REQUIRES_OK(context, context->GetAttr("gx", &gx));
        OP_REQUIRES_OK(context, context->GetAttr("gy", &gy));
        OP_REQUIRES_OK(context, context->GetAttr("src_ori_dist", &src_ori_dist));
        OP_REQUIRES_OK(context, context->GetAttr("ori_det_dist", &ori_det_dist));
    }
    void Compute(OpKernelContext *context) override
    {
        const Tensor &image = context->input(0);
        const Tensor &cos_phi = context->input(1);
        const Tensor &sin_phi = context->input(2);
        const Tensor &grid = context->input(3);
        const Tensor &bound = context->input(4);
        const Tensor &voxsize = context->input(5);
        const Tensor &bound_det = context->input(6);

        Tensor *projection_data = NULL;
        TensorShape out_shape_proj;
        out_shape_proj.AddDim(1);
        out_shape_proj.AddDim(this->nb_views);
        // printf("grid_det: %d\n", grid_det );
        out_shape_proj.AddDim(this->grid_det);
        out_shape_proj.AddDim(1);
        OP_REQUIRES_OK(context, context->allocate_output(0, out_shape_proj, &projection_data));
        auto pv_flat = projection_data->flat<float>();
        auto result = cudaMemset(pv_flat.data(), 0, sizeof(float) * pv_flat.size());
        // printf("debug here1\n");
        auto grid_flat = grid.flat<int>();
        // printf("debug here2\n");
        auto bound_flat = bound.flat<float>();
        auto voxsize_flat = voxsize.flat<float>();
        auto image_flat = image.flat<float>();
        auto cos_phi_flat = cos_phi.flat<float>();
        auto sin_phi_flat = sin_phi.flat<float>();
        auto bound_det_flat = bound_det.flat<float>();

        projection(image_flat.data(), pv_flat.data(),
                   cos_phi_flat.data(), sin_phi_flat.data(),
                   grid_flat.data(), bound_flat.data(), voxsize_flat.data(),
                   bound_det_flat.data(), grid_det, voxsize_det,
                   nb_views, nv_block, src_ori_dist, ori_det_dist);
        // printf("output data shape:");
        // for (int i = 0; i < out_shape_proj.dims(); i++)
        // {
        //     printf(" %d, ", out_shape_proj.dim_size(i));
        // }
        // printf("\n");
        // printf("pass here!\n");
    }

  private:
    int grid_det;
    float voxsize_det;
    int nb_views;
    int nv_block;
    int gx;
    int gy;
    float src_ori_dist;
    float ori_det_dist;
};

class Backprojection : public OpKernel
{
  public:
    explicit Backprojection(OpKernelConstruction *context) : OpKernel(context)
    {
        OP_REQUIRES_OK(context, context->GetAttr("grid_det", &grid_det));
        OP_REQUIRES_OK(context, context->GetAttr("voxsize_det", &voxsize_det));
        OP_REQUIRES_OK(context, context->GetAttr("nb_views", &nb_views));
        OP_REQUIRES_OK(context, context->GetAttr("nv_block", &nv_block));
        OP_REQUIRES_OK(context, context->GetAttr("gx", &gx));
        OP_REQUIRES_OK(context, context->GetAttr("gy", &gy));
        OP_REQUIRES_OK(context, context->GetAttr("src_ori_dist", &src_ori_dist));
        OP_REQUIRES_OK(context, context->GetAttr("ori_det_dist", &ori_det_dist));
    }
    void Compute(OpKernelContext *context) override
    {
        const Tensor &projection_data = context->input(0);
        const Tensor &cos_phi = context->input(1);
        const Tensor &sin_phi = context->input(2);
        const Tensor &grid = context->input(3);
        const Tensor &bound = context->input(4);
        const Tensor &voxsize = context->input(5);
        const Tensor &bound_det = context->input(6);

        auto pv_flat = projection_data.flat<float>();
        auto grid_flat = grid.flat<int>();
        auto bound_flat = bound.flat<float>();
        auto voxsize_flat = voxsize.flat<float>();
        auto cos_phi_flat = cos_phi.flat<float>();
        auto sin_phi_flat = sin_phi.flat<float>();
        auto bound_det_flat = bound_det.flat<float>();

        int grid_cpu[2];
        cudaMemcpy(grid_cpu, grid_flat.data(), 2 * sizeof(int), cudaMemcpyDeviceToHost);
        Tensor *image = NULL;
        TensorShape out_shape;
        out_shape.AddDim(1);
        // printf("grid_cpu: %d, %d\n", grid, grid_cpu[1]);
        out_shape.AddDim(256);
        out_shape.AddDim(256);
        out_shape.AddDim(1);
        // out_shape.AddDim(grid_cpu[0]*grid_cpu[1]);
        OP_REQUIRES_OK(context, context->allocate_output(0, out_shape, &image));
        auto image_flat = image->flat<float>();
        backprojection(image_flat.data(), pv_flat.data(),
                       cos_phi_flat.data(), sin_phi_flat.data(),
                       grid_flat.data(), bound_flat.data(), voxsize_flat.data(),
                       bound_det_flat.data(), grid_det, voxsize_det,
                       nb_views, nv_block, src_ori_dist, ori_det_dist);
        // printf("output data shape:");
        // for (int i = 0; i < out_shape.dims(); i++)
        // {
        //     printf(" %d, ", out_shape.dim_size(i));
        // }
        // printf("\n");
        // printf("pass back here!\n");
    }

  private:
    int grid_det;
    float voxsize_det;
    int nb_views;
    int nv_block;
    int gx;
    int gy;
    float src_ori_dist;
    float ori_det_dist;
};

#define REGISTER_GPU_KERNEL(name, op) \
    REGISTER_KERNEL_BUILDER(          \
        Name(name).Device(DEVICE_GPU), op)

REGISTER_GPU_KERNEL("Projection", Projection);
REGISTER_GPU_KERNEL("Backprojection", Backprojection);
// REGISTER_GPU_KERNEL("Fbp", Fbp);
#undef REGISTER_GPU_KERNEL
