# Supplementary material for: Swimming behavior and hydrodynamics of the Chinese cavefish Sinocyclocheilus rhinocerous and a possible role of its head horn structure
Source: PLoS One. 2022 Jul 25;17(7):e0270967. doi: 10.1371/journal.pone.0270967 (PMC9312365; doi:10.1371/journal.pone.0270967)
Supplement: S2 File — (ZIP) [file pone.0270967.s005.zip › Code share with PlosOne/YDLL-master/src/backends/tf/custom_ops/ct2d_revise.cu.cc]

#define GOOGLE_CUDA 1
#if GOOGLE_CUDA
#define EIGEN_USE_GPU
#include "third_party/eigen3/unsupported/Eigen/CXX11/Tensor"
#include "cuda.h"
#include "cuda_runtime.h"
#include <ctime>
#include <cmath>
// #include <limits>
#include <math.h>
#include <malloc.h>

#define ABS(a) (a > 0 ? a : -(a))
#define max2(a, b) (a >= b ? a : b)
#define min2(a, b) (a <= b ? a : b)
#define BLOCK_SIZE_x 32
#define BLOCK_SIZE_y 32

//
texture<float> text_memory_image;
texture<float> text_memory_projection;

// copy data on GPU device.
__global__ void copy_data_kernel(const float *from_data,
                                 const int width, const int height,
                                 float *to_data)
{
    int bx = blockIdx.x;
    int by = blockIdx.y;
    int tx = threadIdx.x;
    int ty = threadIdx.y;
    int iw = bx * BLOCK_SIZE_x + tx;
    int ih = by * BLOCK_SIZE_y + ty;
    if (iw < width && ih < height)
    {
        to_data[ih * width + iw] = from_data[ih * width + iw];
    }
}

// projection module
__global__ void Ax_cbct2d_kernel(float *projection_data,
                                 const float *cos_phi,
                                 const float *sin_phi,
                                 const float src_ori_dist,
                                 const float ori_det_dist,
                                 const float sample_len,
                                 const int grid_x, const int grid_y,
                                 const float bound_x, const float bound_y,
                                 const float voxsize_x, const float voxsize_y,
                                 const float grid_det, const float *bound_det,
                                 const float voxsize_det, const int nb_views)
{
    int i_det = blockIdx.x * blockDim.x + threadIdx.x;
    int i_view = blockIdx.y * blockDim.y + threadIdx.y;

    if (i_det < grid_det && i_view < nb_views)
    {

        // the multi-views projection will fix the image, rotate the detector and source.
        // find the source position.
        float src_x = cos_phi[i_view] * (-src_ori_dist);
        float src_y = sin_phi[i_view] * (-src_ori_dist);

        // get the  detector pixel position.
        float a = (bound_det[i_view] + i_det) * voxsize_det;
        float det_x = cos_phi[i_view] * (ori_det_dist)-sin_phi[i_view] * a;
        float det_y = sin_phi[i_view] * (ori_det_dist) + cos_phi[i_view] * a;

        // distance of source of detector pixels.
        float diff_x = det_x - src_x;
        float diff_y = det_y - src_y;
        float src2det = sqrtf(diff_x * diff_x + diff_y * diff_y);

        float alphax = diff_x / src2det;
        float alphay = diff_y / src2det;

        // decide the start and end of the ray.
        int idx_min, idy_min, idx_max, idy_max, id_min, id_max;
        if (src_x < det_x)
        {
            idx_min = (int)ceil(((voxsize_x * bound_x - src_x) / alphax) / sample_len);
            idx_max = (int)floor(((voxsize_x * (bound_x + grid_x) - src_x) / alphax) / sample_len);
        }
        else
        {
            idx_min = (int)ceil(((voxsize_x * (bound_x + grid_x) - src_x) / alphax) / sample_len);
            idx_max = (int)floor(((voxsize_x * bound_x - src_x) / alphax) / sample_len);
        }
        if (src_y < det_y)
        {
            idy_min = (int)ceil(((voxsize_y * bound_y - src_y) / alphay) / sample_len);
            idy_max = (int)floor(((voxsize_y * (bound_y + grid_y) - src_y) / alphay) / sample_len);
        }
        else
        {
            idy_min = (int)ceil(((voxsize_y * (bound_y + grid_y) - src_y) / alphay) / sample_len);
            idy_max = (int)floor(((voxsize_y * bound_y - src_y) / alphay) / sample_len);
        }
        id_min = idx_min;
        if (id_min < idy_min)
        {
            id_min = idy_min;
        }
        id_max = idx_max;
        if (id_max > idy_max)
        {
            id_max = idy_max;
        }

        int id = i_view * grid_det + i_det;
        projection_data[id] = 0;
        for (int i = id_min; i <= id_max; i++)
        {
            float gps = sample_len * i;
            int ind_x = (int)floor((src_x + gps * alphax) / voxsize_x - bound_x);
            int ind_y = (int)floor((src_y + gps * alphay) / voxsize_y - bound_y);
            projection_data[id] += tex1Dfetch(text_memory_image, ind_x + ind_y * grid_x);
            // printf("indx: %d, indy:%d\n", ind_x, ind_y);
        }
        projection_data[id] *= sample_len;
        // printf("projection: %f", projection_data[id]);
    }
}

void projection(const float *image, float *projection_data,
                const float *cos_phi, const float *sin_phi,
                const int *grid, const float *bound, const float *voxsize,
                const float *bound_det, const int grid_det, const float voxsize_det,
                const int nb_views, const int nv_block,
                const float src_ori_dist, const float ori_det_dist)
{
    int grid_cpu[2];
    float bound_cpu[2];
    float voxsize_cpu[2];
    float *projection_temp;
    cudaMemcpy(grid_cpu, grid, 2 * sizeof(int), cudaMemcpyDeviceToHost);
    cudaMemcpy(bound_cpu, bound, 2 * sizeof(float), cudaMemcpyDeviceToHost);
    cudaMemcpy(voxsize_cpu, voxsize, 2 * sizeof(float), cudaMemcpyDeviceToHost);
    cudaMalloc(&projection_temp, nv_block * grid_det * sizeof(float));

    float sample_len = min2(voxsize_cpu[0], voxsize_cpu[1]);
    sample_len /= 2;
    const int grid_x = 256, grid_y = 256;
    const float bound_x = bound_cpu[0] - 0.5f, bound_y = bound_cpu[1] - 0.5f;
    const float voxsize_x = voxsize_cpu[0], voxsize_y = voxsize_cpu[1];
    dim3 dimBlock(BLOCK_SIZE_x, BLOCK_SIZE_y);

    cudaBindTexture(0, text_memory_image, image, grid_y * grid_x * sizeof(float));
    int nb_iters = (nb_views + nv_block - 1) / nv_block;
    int label_view = 0;
    for (int i = 0; i < nb_iters; i++)
    {
        int nb_block_views = nv_block;
        if (i >= nb_iters - 1) //last iters
            nb_block_views = nb_views - nv_block * (nb_iters - 1);
        dim3 dimGrid_b((grid_det + dimBlock.x - 1) / dimBlock.x,
                       (nb_block_views + dimBlock.y - 1) / dimBlock.y);
        Ax_cbct2d_kernel<<<dimGrid_b, dimBlock>>>(
            projection_temp,
            cos_phi + label_view,
            sin_phi + label_view,
            src_ori_dist, ori_det_dist,
            sample_len,
            grid_x, grid_y,
            bound_x, bound_y,
            voxsize_x, voxsize_y,
            grid_det, bound_det + label_view,
            voxsize_det, nb_block_views);
        cudaDeviceSynchronize();
        // printf("%d \n", label_view * grid_det);
        copy_data_kernel<<<dimGrid_b, dimBlock>>>(
            projection_temp, grid_det,
            nb_views, projection_data + (label_view * grid_det));
        label_view += nb_block_views;
    }
}

// backprojection module
__global__ void initialize_kernel(float *x, const int width, const int height)
{
    int ix = blockIdx.x * blockDim.x + threadIdx.x;
    int iy = blockIdx.y * blockDim.y + threadIdx.y;
    if (ix < width && iy < height)
        x[iy * width + ix] = 0;
}

__global__ void multiply_kernel(float *x, const int width,
                                const int height, const float factor)
{
    int ix = blockIdx.x * blockDim.x + threadIdx.x;
    int iy = blockIdx.y * blockDim.y + threadIdx.y;
    if (ix < width && iy < height)
        x[iy * width + ix] *= factor;
}

__global__ void Atx_cbct2d_kernel(float *image,
                                  const float *cos_phi,
                                  const float *sin_phi,
                                  const float src_ori_dist,
                                  const float src_det_dist,
                                  const int grid_x, const int grid_y,
                                  const float bound_x, const float bound_y,
                                  const float voxsize_x, const float voxsize_y,
                                  const int grid_det, const float *bound_det,
                                  const float voxsize_det, const int nb_views)
{
    int ix = blockIdx.x * blockDim.x + threadIdx.x;
    int iy = blockIdx.y * blockDim.y + threadIdx.y;

    if (ix < grid_x && iy < grid_y)
    {
        int ia1, ia2;
        float xc, yc, xd, yd, a, wa1, wa2, alpha;

        // get position of each pixel in image.
        xc = (float)(ix + bound_x) * voxsize_x;
        yc = (float)(iy + bound_y) * voxsize_y;

        int id = iy * grid_x + ix;

        for (int i_view = 0; i_view < nb_views; i_view++)
        {

            xd = cos_phi[i_view] * xc + sin_phi[i_view] * yc;
            yd = -sin_phi[i_view] * xc + cos_phi[i_view] * yc;

            alpha = src_det_dist / (xd + src_ori_dist);
            a = (yd * alpha) / voxsize_det - bound_det[i_view];
            ia1 = (int)floor(a);
            if (ia1 >= -1 && ia1 < grid_det)
            {
                wa2 = a - ia1;
                wa1 = 1 - wa2;
                ia2 = ia1 + 1;
                if (ia1 == -1)
                {
                    ia1 += 1;
                }
                else if (ia2 == grid_det)
                {
                    ia2 -= 1;
                }
                image[id] += (wa1 * tex1Dfetch(text_memory_projection, ia1 + i_view * grid_det) +
                              wa2 * tex1Dfetch(text_memory_projection, ia2 + i_view * grid_det));
            }
        }
    }
}

void backprojection(float *image, const float *projection_data,
                    const float *cos_phi, const float *sin_phi,
                    const int *grid, const float *bound, const float *voxsize,
                    const float *bound_det, const int grid_det, const float voxsize_det,
                    const int nb_views, const int nv_block,
                    const float src_ori_dist, const float ori_det_dist)
{
    int grid_cpu[2];
    float bound_cpu[2];
    float voxsize_cpu[2];
    float *projection_temp;
    cudaMemcpy(grid_cpu, grid, 2 * sizeof(int), cudaMemcpyDeviceToHost);
    cudaMemcpy(bound_cpu, bound, 2 * sizeof(float), cudaMemcpyDeviceToHost);
    cudaMemcpy(voxsize_cpu, voxsize, 2 * sizeof(float), cudaMemcpyDeviceToHost);
    // cudaMalloc(&projection_temp, nv_block * grid_det * sizeof(float));

    float pixel_size = max2(voxsize_cpu[0], voxsize_cpu[1]);
    float src_det_dist = src_ori_dist + ori_det_dist;
    const int grid_x = 256, grid_y = 256;
    const float bound_x = bound_cpu[0] - 0.5f, bound_y = bound_cpu[1] - 0.5f;
    const float voxsize_x = voxsize_cpu[0], voxsize_y = voxsize_cpu[1];

    dim3 dimBlock(BLOCK_SIZE_x, BLOCK_SIZE_y);
    dim3 dimGrid_b((grid_x + dimBlock.x - 1) / dimBlock.x, (grid_y + dimBlock.y - 1) / dimBlock.y);
    initialize_kernel<<<dimGrid_b, dimBlock>>>(image, grid_x, grid_y);
    cudaDeviceSynchronize();
    int nb_iters = (nb_views + nv_block - 1) / nv_block;
    int label_view = 0;
    for (int i = 0; i < nb_iters; i++)
    {
        int nb_block_views = nv_block;
        if (i >= nb_iters - 1) //last iters
            nb_block_views = nb_views - nv_block * (nb_iters - 1);
        cudaBindTexture(0, text_memory_projection, projection_data + (label_view * grid_det),
                        nb_block_views * grid_det * sizeof(float));
        Atx_cbct2d_kernel<<<dimGrid_b, dimBlock>>>(image, cos_phi + label_view,
                                                   sin_phi + label_view,
                                                   src_ori_dist,
                                                   src_det_dist,
                                                   grid_x, grid_y,
                                                   bound_x, bound_y,
                                                   voxsize_x, voxsize_y,
                                                   grid_det, bound_det + label_view,
                                                   voxsize_det, nb_block_views);
        cudaDeviceSynchronize();
        cudaUnbindTexture(text_memory_projection);
        label_view += nb_block_views;
    }
    multiply_kernel<<<dimGrid_b, dimBlock>>>(image, grid_x, grid_y, pixel_size);
    cudaDeviceSynchronize();
}

#endif
