# Supplementary material for: Swimming behavior and hydrodynamics of the Chinese cavefish Sinocyclocheilus rhinocerous and a possible role of its head horn structure
Source: PLoS One. 2022 Jul 25;17(7):e0270967. doi: 10.1371/journal.pone.0270967 (PMC9312365; doi:10.1371/journal.pone.0270967)
Supplement: S2 File — (ZIP) [file pone.0270967.s005.zip › Code share with PlosOne/YDLL-master/src/backends/tf/custom_ops/fbp_l_gpu.cu.cc]

#include <math.h>
#include <malloc.h>

#define BLOCK_SIZE_x 16
#define BLOCK_SIZE_y 16

extern "C" void fbp_l_gpu(float *x,float *y,
	float SO,int nx,int ny,
	float dx,float dy,
	int nv,float *cos_phi,float *sin_phi,
	float *l,float *g,
	float dv,int na,float da,float ai);


__global__ void weight_l_gpu_kernel(float *y,float SO,int nv,int na,float da,float ai)
{	int bx=blockIdx.x;
	int by=blockIdx.y;
	int tx=threadIdx.x;
	int ty=threadIdx.y;

	int ia=bx*BLOCK_SIZE_x+tx;
	int iv=by*BLOCK_SIZE_y+ty;

    if(ia<na&&iv<nv)
	{   float a=(ai+ia)*da;
//		y[iv*na+ia]*=SO*cosf(a);
		y[iv*na+ia]*=float(1.0)/sqrtf(float(1.0)+a*a/(SO*SO));
    }
}

__global__ void conv_l_gpu_kernel(float *Y,float *Y0,float *g,int nv,int na,float da)
{	int bx=blockIdx.x;
	int by=blockIdx.y;
	int tx=threadIdx.x;
	int ty=threadIdx.y;

	int ia=bx*BLOCK_SIZE_x+tx;
	int iv=by*BLOCK_SIZE_y+ty;

    if(ia<na&&iv<nv)
	{   float *y,*y0;
		int i,n; 
		y=&Y[iv*na];
		y0=&Y0[iv*na];
		
//		y[ia]=y0[ia];
		
        n=na/2+ia;
        
		y[ia]=0;
        if(n<na)
        {	for(i=0;i<=n;i++)
			{y[ia]+=y0[i]*g[n-i];}        
			for(i=n+1;i<na;i++)
			{y[ia]+=y0[i]*g[n-i+na];}
		}
        else
        {	for(i=0;i<=n-na;i++)
			{y[ia]+=y0[i]*g[n-i-na];}        
			for(i=n-na+1;i<na;i++)
			{y[ia]+=y0[i]*g[n-i];}        
		} 
       
		y[ia]*=da;
    }
}

__global__ void bp_l_gpu_kernel(float *x,float *y,float SO,int nx,int ny,float dx,float dy,
int nv,float *cos_phi,float *sin_phi,float *l,float dv,int na,float da,float ai)
{	int bx=blockIdx.x;
	int by=blockIdx.y;
	int tx=threadIdx.x;
	int ty=threadIdx.y;

	int ix=bx*BLOCK_SIZE_x+tx;
	int iy=by*BLOCK_SIZE_y+ty;

    if(ix<nx&&iy<ny)
	{   int nx2,ny2,iv,idx,a1,a2;
		float xc,yc,xr,yr,ia,w1,w2;

		nx2=nx/2;ny2=ny/2;

		yc=(iy+0.5-ny2)*dx;
		xc=(ix+0.5-nx2)*dy;
        idx=iy*nx+ix;
        
        x[idx]=0;
        for(iv=0;iv<nv;iv++)
        {   xr=cos_phi[iv]*xc+sin_phi[iv]*yc+SO;
            yr=-sin_phi[iv]*xc+cos_phi[iv]*yc;
//			ia=atan(yr/xr)/da-ai;
			ia=(SO*yr/xr)/da-ai;
			if(ia>=0&&ia<na-1)
			{	a1=(int)floor(ia);a2=a1+1;
				w1=a2-ia;w2=ia-a1;
//				x[idx]+=(w1*y[iv*na+a1]+w2*y[iv*na+a2])/(xr*xr+yr*yr);
				x[idx]+=(w1*y[iv*na+a1]+w2*y[iv*na+a2])*(SO*SO)/(xr*xr);
			}
        }
        x[idx]*=dv;
    }
}

void fbp_l_gpu(float *x,float *y,
	float SO,int nx,int ny,float dx,float dy,
int nv,float *cos_phi,float *sin_phi,float *l,float *g,
float dv,int na,float da,float ai)
{   float *x_d,*y0_d,*y_d,*cos_phi_d,*sin_phi_d,*l_d,*g_d;

	cudaMalloc(&x_d,nx*ny*sizeof(float));
	cudaMalloc(&y0_d,na*nv*sizeof(float));cudaMemcpy(y0_d,y,na*nv*sizeof(float),cudaMemcpyHostToDevice);
	cudaMalloc(&y_d,na*nv*sizeof(float));
	cudaMalloc(&cos_phi_d,nv*sizeof(float));cudaMemcpy(cos_phi_d,cos_phi,nv*sizeof(float),cudaMemcpyHostToDevice);
	cudaMalloc(&sin_phi_d,nv*sizeof(float));cudaMemcpy(sin_phi_d,sin_phi,nv*sizeof(float),cudaMemcpyHostToDevice);
	cudaMalloc(&l_d,nv*sizeof(float));cudaMemcpy(l_d,l,nv*sizeof(float),cudaMemcpyHostToDevice);
	cudaMalloc(&g_d,na*sizeof(float));cudaMemcpy(g_d,g,na*sizeof(float),cudaMemcpyHostToDevice);

	dim3 dimBlock(BLOCK_SIZE_x,BLOCK_SIZE_y);	
	dim3 dimGrid_y((na+dimBlock.x-1)/dimBlock.x,(nv+dimBlock.y-1)/dimBlock.y);
	dim3 dimGrid_x((nx+dimBlock.x-1)/dimBlock.x,(ny+dimBlock.y-1)/dimBlock.y);
	
	weight_l_gpu_kernel<<<dimGrid_y, dimBlock>>>(y0_d,SO,nv,na,da,ai);	
	conv_l_gpu_kernel<<<dimGrid_y, dimBlock>>>(y_d,y0_d,g_d,nv,na,da);
	bp_l_gpu_kernel<<<dimGrid_x, dimBlock>>>(x_d,y_d,SO,nx,ny,dx,dy,nv,cos_phi_d,sin_phi_d,l_d,dv,na,da,ai);
	
	cudaMemcpy(x,x_d,nx*ny*sizeof(float),cudaMemcpyDeviceToHost);
    cudaFree(x_d);cudaFree(y_d);cudaFree(y0_d);cudaFree(cos_phi_d);cudaFree(sin_phi_d);cudaFree(l_d);cudaFree(g_d);
}
