# Supplementary material for: Swimming behavior and hydrodynamics of the Chinese cavefish Sinocyclocheilus rhinocerous and a possible role of its head horn structure
Source: PLoS One. 2022 Jul 25;17(7):e0270967. doi: 10.1371/journal.pone.0270967 (PMC9312365; doi:10.1371/journal.pone.0270967)
Supplement: S2 File — (ZIP) [file pone.0270967.s005.zip › Code share with PlosOne/YDLL-master/src/backends/tf/layers.py]

from __future__ import print_function, division, absolute_import, unicode_literals
import tensorflow as tf

def weight_variable(shape, stddev=0.1, name="weight"):
    initial = tf.truncated_normal(shape, stddev=stddev)
    return tf.Variable(initial, name=name)

def weight_variable_devonc(shape, stddev=0.1, name="weight_devonc"):
    return tf.Variable(tf.truncated_normal(shape, stddev=stddev), name=name)

def bias_variable(shape, name="bias"):
    initial = tf.constant(0.1, shape=shape)
    return tf.Variable(initial, name=name)

def conv2d(x, W, b, keep_prob_):
    with tf.name_scope("conv2d"):
        conv_2d = tf.nn.conv2d(x, W, strides=[1, 1, 1, 1], padding='VALID')
        conv_2d_b = tf.nn.bias_add(conv_2d, b)
        return tf.nn.dropout(conv_2d_b, keep_prob_)

def deconv2d(x, W,stride):
    with tf.name_scope("deconv2d"):
        x_shape = tf.shape(x)
        output_shape = tf.stack([x_shape[0], x_shape[1]*2, x_shape[2]*2, x_shape[3]//2])
        return tf.nn.conv2d_transpose(x, W, output_shape, strides=[1, stride, stride, 1], padding='VALID', name="conv2d_transpose")

def max_pool(x,n):
    return tf.nn.max_pool(x, ksize=[1, n, n, 1], strides=[1, n, n, 1], padding='VALID')

def crop_and_concat(x1,x2):
    with tf.name_scope("crop_and_concat"):
        x1_shape = tf.shape(x1)
        x2_shape = tf.shape(x2)
        # offsets for the top left corner of the crop
        offsets = [0, (x1_shape[1] - x2_shape[1]) // 2, (x1_shape[2] - x2_shape[2]) // 2, 0]
        size = [-1, x2_shape[1], x2_shape[2], -1]
        x1_crop = tf.slice(x1, offsets, size)
        return tf.concat([x1_crop, x2], 3)

def pixel_wise_softmax(output_map):
    with tf.name_scope("pixel_wise_softmax"):
        max_axis = tf.reduce_max(output_map, axis=3, keepdims=True)
        exponential_map = tf.exp(output_map - max_axis)
        normalize = tf.reduce_sum(exponential_map, axis=3, keepdims=True)
        return exponential_map / normalize

def cross_entropy(y_,output_map):
    return -tf.reduce_mean(y_*tf.log(tf.clip_by_value(output_map,1e-10,1.0)), name="cross_entropy")
