# Supplementary material for: Swimming behavior and hydrodynamics of the Chinese cavefish Sinocyclocheilus rhinocerous and a possible role of its head horn structure
Source: PLoS One. 2022 Jul 25;17(7):e0270967. doi: 10.1371/journal.pone.0270967 (PMC9312365; doi:10.1371/journal.pone.0270967)
Supplement: S2 File — (ZIP) [file pone.0270967.s005.zip › Code share with PlosOne/YDLL-master/src/backends/tf/main.py]

import argparse
from glob import glob
from trainer import Classifier, Regressor, Reconstructor
from utils import *
from preprocess.ct import generate_dataset, save_dataset
from recon.ct_util import create_para
from tensorflow.python import debug as tf_debug


parser = argparse.ArgumentParser(description='')
parser.add_argument('--network', dest='network', type=str,
                    default='unet', help='the type of network, dncnn or unet provided')
parser.add_argument('--epoch', dest='epoch', type=int,
                    default=45, help='# of epoch')
parser.add_argument('--batch_size', dest='batch_size',
                    type=int, default=4, help='# of image in a batch')
parser.add_argument('--learning_rate', dest='learning_rate',
                    type=float, default=0.001, help='initial learning rate')
parser.add_argument('--use_gpu', dest='use_gpu', type=int,
                    default=1, help='gpu flag, 1 for GPU and 0 for CPU')
parser.add_argument('--phase', dest='phase',
                    default='train', help='train or test')
parser.add_argument('--checkpoint_dir', dest='ckpt_dir',
                    default='../../checkpoint/limit120_ct', help='models are saved here')
parser.add_argument('--sample_dir', dest='sample_dir',
                    default='../../sample/limit120_ct', help='samples are saved here')
parser.add_argument('--test_dir', dest='test_dir',
                    default='../../test', help='test samples are saved here')
parser.add_argument('--eval_set', dest='eval_set',
                    default='Set12', help='dataset for eval in training')
parser.add_argument('--test_set', dest='test_set',
                    default='BSD68', help='dataset for testing')
args = parser.parse_args()


def regressor_train(regressor, lr):
    with load_data(filepath='../../data/ray_fish/training_set.npy') as data:
        eval_data = np.load('../../data/ray_fish/validation_set.npy')
        regressor.train(data, eval_data, ckpt_dir=args.ckpt_dir,
                        nb_epoch=args.epoch, learning_rate=lr, sample_dir=args.sample_dir)


def reconstructor_train(reconstructor, lr):
    with load_data(filepath='../../data/limit_angle/limit120_ct_net_training_set_test.npy') as data:
        true_proj = np.load(
            '../../data/limit_angle/limit120_ct_net_training_projection_test.npy')
        eval_data = np.load(
            '../../data/limit_angle/limit120_ct_net_validation_set.npy')
        eval_proj = np.load(
            '../../data/limit_angle/limit120_ct_net_validation_projection.npy')
        reconstructor.train({"image": data, "projection": true_proj}, {"image": eval_data, "projection": eval_proj}, ckpt_dir=args.ckpt_dir,
                            nb_epoch=args.epoch, learning_rate=lr, sample_dir=args.sample_dir)


def regressor_test(regressor):
    test_data = load_data('../../data/clean_validation_test.npy')
    regressor.test(test_data, ckpt_dir=args.ckpt_dir, save_dir=args.test.dir)


def main(_):
    # from_dir = '/home/chengaoyu/WorkSpace/data/CBCT/result/raytracing2d/'
    # out_dir = '/home/chengaoyu/WorkSpace/code/gitrepos/denoising/data/limit_angle/'
    # data_dict = generate_dataset(from_dir)
    # save_dataset(data_dict,out_dir)

    if not os.path.exists(args.ckpt_dir):
        os.makedirs(args.ckpt_dir)
    if not os.path.exists(args.sample_dir):
        os.makedirs(args.sample_dir)
    if not os.path.exists(args.test_dir):
        os.makedirs(args.test_dir)

    # lr = args.learning_rate*np.exp(-np.arange([args.epoch]))
    # lr = 0.001*np.logspace(0.0, 30.0, num = 30, base = 0.926)
    # lr = np.array([0.1*0.47**(np.arange(10))]*3).T.reshape((-1,))
    lr = 0.0001*np.ones(50)
    lr = np.array([1e-4]*10+[5e-5]*20+[1e-5]*20).reshape((-1,))
    ori_image_dir = '/home/chengaoyu/WorkSpace/data/CBCT/lung/PA0CT0.npy'
    para, nb_zslices, image = create_para(ori_image_dir, 2, 0)

    if args.use_gpu:
        print("GPU information:\n")
        gpu_options = tf.GPUOptions(allow_growth=True)
        with tf.Session(config=tf.ConfigProto(gpu_options=gpu_options)) as sess:
            # model = Regressor(sess,network=args.network,input_c_dim=3, batch_size=args.batch_size)
            model = Reconstructor(sess, para, input_c_dim=1,
                                  batch_size=args.batch_size)
            print(f'Using the {args.network}.')
            if args.phase == 'train':
                # regressor_train(model, lr=lr)
                reconstructor_train(model, lr)
            elif args.phase == 'test':
                # regressor_test(model)
                regressor_test(model)
            else:
                print('Unknown phase')
                exit(0)

    else:
        print("CPU\n")
        with tf.Session() as sess:
            model = Regressor(sess, network=args.network,
                              input_c_dim=3, batch_size=args.batch_size)
            if args.phase == 'train':
                regressor_train(model, lr=lr)
            elif args.phase == 'test':
                regressor_test(model)
            else:
                print('[!]Unknown phase')
                exit(0)


if __name__ == '__main__':
    tf.app.run()
