# Supplementary material for: Swimming behavior and hydrodynamics of the Chinese cavefish Sinocyclocheilus rhinocerous and a possible role of its head horn structure
Source: PLoS One. 2022 Jul 25;17(7):e0270967. doi: 10.1371/journal.pone.0270967 (PMC9312365; doi:10.1371/journal.pone.0270967)
Supplement: S2 File — (ZIP) [file pone.0270967.s005.zip › Code share with PlosOne/YDLL-master/src/backends/tf/networks.py]

from layers import *
from collections import OrderedDict
from recon.ct_op import project, backproject
import numpy as np

def dncnn(input_image, is_training=True, output_channels=1):
    with tf.variable_scope('block1'):
        output = tf.layers.conv2d(
            input_image, 64, 3, padding='same', activation=tf.nn.relu)
    for layer in range(2, 16+1):
        with tf.variable_scope(f'block{layer}'):
            output = tf.layers.conv2d(
                output, 64, 3, padding='same', name=f'conv{layer}')
            output = tf.nn.relu(output)
            # output = tf.nn.relu(
            # tf.layers.batch_normalization(output, training=is_training))
    with tf.variable_scope('block17'):
        output_image = tf.layers.conv2d(
            output, output_channels, 3, padding='same')
    return input_image - output_image


def head_blocks(x, features, image_size, name):
    with tf.variable_scope(name):
        for _ in range(2):
            x = tf.layers.conv2d(
                x, features, 3, padding='same', activation=tf.nn.relu)

        with tf.name_scope('down_sampling'):
            d = tf.nn.max_pool(x, [1, 2, 2, 1], [1, 2, 2, 1], padding='SAME')
            # d = tf.image.resize_image_with_pad(x, image_size, image_size)
            # d = tf.layers.conv2d(x, features, 3, strides=(2,2), padding='same')
        return x, d


def mid_blocks(x, xh, features, image_size, name):
    with tf.variable_scope(name):
        with tf.name_scope('up_sampling'):
            # x = tf.image.resize_image_with_pad(x, image_size, image_size)
            x = tf.layers.conv2d_transpose(x, features, 2, 2, padding='same')
            # x = tf.layers.batch_normalization(x)
        x = tf.concat([x, xh], axis=3)
        # x = tf.layers.dropout(
        # x, rate=drop_base_rate*((filters/1536)**0.25), training=is_training)
        with tf.variable_scope('convolutions'):
            for _ in range(2):
                x = tf.layers.conv2d(
                    x, features, 3, padding='same', activation=tf.nn.relu)
                # x = tf.layers.dropout(
                # x, rate = drop_base_rate*((filters/1536)**0.25), training=is_training)
        return x


def unet(input_image, is_training=True, output_channels=1):
    features_root = 32
    # with tf.variable_scope('')
    images_size_origin = 256
    x = input_image
    xs = []
    depth = 5
    for layer in range(depth):
        with tf.name_scope(f'down_conv_{layer}'):
            x_, x = head_blocks(x, features_root*(2**layer),
                                int(images_size_origin/(2**(layer+1))), f'head_{layer}')
            xs.append(x_)
    for layer in reversed(range(depth)):
        with tf.name_scope(f'up_conv_{layer}'):
            x = mid_blocks(x, xs[layer], features_root*(2**layer),
                           int(images_size_origin/(2**layer)), f'mid_{layer}')

    with tf.variable_scope(f'output_layer'):
        output_image = tf.layers.conv2d(
            x, output_channels, 3, padding='same', activation=tf.nn.sigmoid)

    return output_image

# TODO: not implemented yet


def fcn(input_image, is_training=True, output_channels=1):
    # with tf.name_scope('')
    pass


# TODO: not implemented yet
def rnn(input_image, input_projection, network=unet, is_training=True, output_channels=1):
    '''
    A recurrent neural network structure which can embed another
    network(unet, dncnn and so on) as the internal state hidden layers.

    In our cases, the internal state layers parameters are trained and shared in 
    multiple iteration steps of a complete image reconstruction process.

    x = input_image
    y = input_projection
    A = fbp
    AT = back_fbp
    for iter_step in range(5):
        with tf.name_scope(f'iter_unet_{iter_step}'):
            x = x-weight_factor*AT(A(x)-y)
            x = network(x, is_training=is_training, output_channels=output_channels)
    output_image = x
    return output_image
    '''
    pass


def analytical_block(x, y_true, name, para):
    with tf.variable_scope(name):
        y_ana = project(image=x,
                        cos_phi=para.cos_phi_array,
                        sin_phi=para.sin_phi_array,
                        grid=para.grid, bound=para.image_bound,
                        voxsize=para.voxel_size,
                        bound_det=para.detector_bound[0],
                        grid_det=para.detector_grid[0],
                        voxsize_det=para.detector_voxel_size[0],
                        nb_views=np.int64(para.nb_views),
                        nv_block=np.int64(para.nv_block),
                        gx=np.int64(para.grid[0]),
                        gy=np.int64(para.grid[1]),
                        src_ori_dist=para.source_origin_distance,
                        ori_det_dist=para.origin_detector_distance)

        proj = tf.subtract(y_ana, y_true)

        backpro = backproject(projection_data=proj,
                              cos_phi=para.cos_phi_array,
                              sin_phi=para.sin_phi_array,
                              grid=para.grid, bound=para.image_bound, voxsize=para.voxel_size,
                              bound_det=para.detector_bound[0],
                              grid_det=para.detector_grid[0],
                              voxsize_det=para.detector_voxel_size[0],
                              nb_views=np.int64(para.nb_views),
                              nv_block=np.int64(para.nv_block),
                              gx=np.int64(para.grid[0]),
                              gy=np.int64(para.grid[1]),
                              src_ori_dist=para.source_origin_distance,
                              ori_det_dist=para.origin_detector_distance)
        # backpro = tf.reshape(backpro, tf.shape(x))
        w_factor = tf.get_variable(
            'w_factor', initializer=1.0, dtype=tf.float32, trainable=True)
        # print('shape of backpro',tf.shape(backpro).eval())
        x = tf.scalar_mul(w_factor, backpro)
        return x


def ct_net(input_image, input_projection, recon_para, is_training=True, output_channels=1):

    # set the reconstruction iteration number to 5
    # which means we have 5 projection and backprojection in total.
    x = input_image
    y_true = input_projection
    nb_iters = 1

    for iter_index in range(nb_iters):
        with tf.name_scope(f'analytical_iter_{iter_index}_layer'):
            x = analytical_block(
                x, y_true, f'proj_{iter_index}_computation', recon_para)
        # with tf.name_scope(f'deep_networks'):
        #     x = unet(x, is_training, output_channels)
    with tf.variable_scope(f'output_layer'):
        output_image = x
    return output_image
