# Supplementary material for: Swimming behavior and hydrodynamics of the Chinese cavefish Sinocyclocheilus rhinocerous and a possible role of its head horn structure
Source: PLoS One. 2022 Jul 25;17(7):e0270967. doi: 10.1371/journal.pone.0270967 (PMC9312365; doi:10.1371/journal.pone.0270967)
Supplement: S2 File — (ZIP) [file pone.0270967.s005.zip › Code share with PlosOne/YDLL-master/src/backends/tf/recon/ct_op.py]

from tensorflow.python.framework import ops
import tensorflow as tf
import os

TF_ROOT = os.environ.get('TENSORFLOW_ROOT')
op_dir = '/bazel-bin/tensorflow/core/user_ops/'
proj_op = tf.load_op_library(TF_ROOT+op_dir+'ct2d_revise.so')

project = proj_op.projection
backproject = proj_op.backprojection


@ops.RegisterGradient("Projection")
def _projection_grad(op, grad):
    """The gradients for `Projection`.
    """
    back_img = backproject(
        projection_data=grad,
        cos_phi=op.inputs[1],
        sin_phi=op.inputs[2],
        grid=op.inputs[3],
        bound=op.inputs[4],
        voxsize=op.inputs[5],
        bound_det=op.inputs[6],
        grid_det=op.get_attr("grid_det"),
        voxsize_det=op.get_attr("voxsize_det"),
        nb_views=op.get_attr("nb_views"),
        nv_block=op.get_attr("nv_block"),
        gx = op.get_attr("gx"),
        gy = op.get_attr("gy"),
        src_ori_dist=op.get_attr("src_ori_dist"),
        ori_det_dist=op.get_attr("ori_det_dist")
    )
    return [back_img, None, None, None, None, None, None]


@ops.RegisterGradient("Backprojection")
def _backprojection_grad(op, grad):
    """The gradients for `Backprojection`.
    """
    proj = project(
        image=grad,
        cos_phi=op.inputs[1],
        sin_phi=op.inputs[2],
        grid=op.inputs[3],
        bound=op.inputs[4],
        voxsize=op.inputs[5],
        bound_det=op.inputs[6],
        grid_det=op.get_attr("grid_det"),
        voxsize_det=op.get_attr("voxsize_det"),
        nb_views=op.get_attr("nb_views"),
        nv_block=op.get_attr("nv_block"),
        gx = op.get_attr("gx"),
        gy = op.get_attr("gy"),
        src_ori_dist=op.get_attr("src_ori_dist"),
        ori_det_dist=op.get_attr("ori_det_dist")
    )
    return [proj, None, None, None, None, None, None]
