# Supplementary material for: Swimming behavior and hydrodynamics of the Chinese cavefish Sinocyclocheilus rhinocerous and a possible role of its head horn structure
Source: PLoS One. 2022 Jul 25;17(7):e0270967. doi: 10.1371/journal.pone.0270967 (PMC9312365; doi:10.1371/journal.pone.0270967)
Supplement: S2 File — (ZIP) [file pone.0270967.s005.zip › Code share with PlosOne/YDLL-master/src/backends/tf/recon/tfop_test.py]

import tensorflow as tf
import os
import numpy as np
from ct_util import *

# tf op test

TF_ROOT = os.environ.get('TENSORFLOW_ROOT')
op_dir = '/bazel-bin/tensorflow/core/user_ops/'
proj_op = tf.load_op_library(TF_ROOT+op_dir+'ct2d_revise.so')


if __name__ == "__main__":
    ori_image_dir = '/home/chengaoyu/WorkSpace/data/CBCT/lung/PA0CT0.npy'
    para, nb_zslices, image = create_para(ori_image_dir, 1, 0)
    image_dir = '/home/chengaoyu/WorkSpace/data/CBCT/result/raytracing2d/total_limit_dataset/validation/limit120/limit_recon/PA9Frame9_rec_slice0.npy'

    image = np.load(image_dir)
    image = toRT(image)
    # image = image[:, :, 0]
    # print(np.max(image))
    # plt.figure(figsize = (8,8))
    # plt.imshow(image,cmap = plt.cm.bone)

    with tf.Session(''):
        proj = proj_op.projection(image=image, cos_phi=para.cos_phi_array,
                                  sin_phi=para.sin_phi_array,
                                  grid=para.grid, bound=para.image_bound,
                                  voxsize=para.voxel_size,
                                  bound_det=para.detector_bound[0],
                                  grid_det=para.detector_grid[0],
                                  voxsize_det=para.detector_voxel_size[0],
                                  nb_views=para.nb_views, nv_block=para.nv_block,
                                  src_ori_dist=para.source_origin_distance,
                                  ori_det_dist=para.origin_detector_distance).eval()
        np.save('../../../../../debug_data/proj_data.npy',
                proj.reshape((int(para.nb_views[0]), para.detector_grid[0])))
    proj = np.load('../../../../../debug_data/proj_data.npy')
    print("end projection!")
    with tf.Session(''):
        back_img = proj_op.backprojection(projection_data=proj,
                                          cos_phi=para.cos_phi_array, 
                                          sin_phi=para.sin_phi_array,
                                          grid=para.grid, bound=para.image_bound, voxsize=para.voxel_size,
                                          bound_det=para.detector_bound[0], 
                                          grid_det=para.detector_grid[0], 
                                          voxsize_det=para.detector_voxel_size[0],
                                          nb_views=para.nb_views, 
                                          nv_block=para.nv_block,
                                          src_ori_dist=para.source_origin_distance,
                                          ori_det_dist=para.origin_detector_distance).eval()
        # print(type(back_img))
        np.save('../../../../../debug_data/back_img.npy', back_img.reshape((para.grid[1],para.grid[0])))
    # with tf.Session(''):
    #     recon_img = proj_op.fbp( projection_data=proj,
    #                             cos_phi=para.cos_phi_array,
    #                             sin_phi=para.sin_phi_array,
    #                             grid=para.grid, voxel_size=para.voxel_size,
    #                             l=para.l, g=para.g,
    #                             na=para.detector_grid[0], da=para.detector_voxel_size[0]*para.source_origin_distance/(
    #                                 para.source_origin_distance+para.origin_detector_distance),
    #                             ai=int(para.detector_bound[0][0]),
    #                             nv=para.nb_views, dv=1,
    #                             src_ori_distance=para.source_origin_distance).eval()
    # np.save('../../debug_data/fbp_img.npy', recon_img.reshape((256,256)))
    print("end computing!")
