# Supplementary material for: Swimming behavior and hydrodynamics of the Chinese cavefish Sinocyclocheilus rhinocerous and a possible role of its head horn structure
Source: PLoS One. 2022 Jul 25;17(7):e0270967. doi: 10.1371/journal.pone.0270967 (PMC9312365; doi:10.1371/journal.pone.0270967)
Supplement: S2 File — (ZIP) [file pone.0270967.s005.zip › Code share with PlosOne/YDLL-master/src/backends/tf/trainer.py]

from utils import *
import time
from networks import dncnn, unet, fcn, ct_net


class Classifier(object):
    pass


class Regressor(object):
    '''
    A Regressor supplies a complete train and infer model for regression task.
    Usually image data were used.
    '''

    def __init__(self, sess, input_c_dim=1, output_c_dim=1, batch_size=8, network='dncnn', cal_eva=tf_psnr):
        self.sess = sess
        self.input_c_dim = input_c_dim
        self.output_c_dim = output_c_dim
        self.batch_size = batch_size
        self.model_name = network
        self._set_network(network)
        self.cal_eva = cal_eva
        self._build()

    def _set_network(self, network: str):
        if network == 'dncnn':
            self.network = dncnn
        elif network == 'unet':
            self.network = unet
        elif network == 'fcn':
            self.network = fcn
        else:
            raise ValueError('network not defined!')

    def _build(self):
        self.Y_True = tf.placeholder(
            tf.float32, [None, None, None, self.output_c_dim], name='labels')
        self.is_training = tf.placeholder(tf.bool, name='is_training')
        self.X = tf.placeholder(
            tf.float32, [None, None, None, self.input_c_dim], name='input')
        self.Y_Pred = self.network(self.X, is_training=self.is_training)

        # self.loss =  tf.math.reduce_sum((1.0/self.batch_size) * tf.nn.sigmoid_cross_entropy_with_logits(
        #     logits=self.Y_Pred, labels=self.Y_True))
        self.loss = (1.0/self.batch_size) * \
            tf.nn.l2_loss(self.Y_True - self.Y_Pred)
        self.learning_rate = tf.placeholder(tf.float32, name='learning_rate')
        self.eva_result = self.cal_eva(self.Y_Pred, self.Y_True)

        optimizer = tf.train.AdamOptimizer(self.learning_rate, name='Adam')
        update_ops = tf.get_collection(tf.GraphKeys.UPDATE_OPS)

        with tf.control_dependencies(update_ops):
            self.train_op = optimizer.minimize(self.loss)
        init = tf.global_variables_initializer()
        self.sess.run(init)

        print("Initialize model successfully...")

    def train(self, data, eval_data, ckpt_dir,
              nb_epoch, learning_rate, sample_dir, eval_each_epoch=2):
        nb_batch = int(data.shape[0]/self.batch_size)
        load_model_status, global_step = self.load(ckpt_dir)
        if load_model_status:
            iter_num = global_step
            start_epoch = global_step//nb_batch
            start_step = global_step % nb_batch
            print("Model restore sucess!")
        else:
            iter_num = 0
            start_epoch = 0
            start_step = 0
            print("Not find pretrained model")

        tf.summary.scalar('loss', tf.reduce_sum(self.loss))
        tf.summary.scalar('learning_rate', self.learning_rate)
        writer = tf.summary.FileWriter('../../logs', self.sess.graph)
        merged = tf.summary.merge_all()
        summary_eval = tf.summary.scalar('eva_result', self.eva_result)
        print(
            f"Start training, with start epoch {start_epoch}, start iter {iter_num}:")

        start_time = time.time()
        self.evaluate(iter_num, eval_data, sample_dir=sample_dir,
                      summary_merged=summary_eval,
                      summary_writer=writer)
        batch_size = self.batch_size
        for epoch in range(start_epoch, nb_epoch):
            r = np.random.permutation(data.shape[0])
            label_data = data[r, :, :, -1:]
            input_data = data[r, :, :, 0:-1]
            for batch_id in range(start_step, nb_batch):
                batch_images_Y = label_data[batch_id *
                                            batch_size:(batch_id + 1)*batch_size, :, :, :]
                batch_images_X = input_data[batch_id *
                                            batch_size:(batch_id + 1)*batch_size, :, :, :]
                _, train_pred_image, loss, summary = self.sess.run([self.train_op,  self.loss, merged],
                                                                   feed_dict={self.Y_True: batch_images_Y,
                                                                              self.X: batch_images_X,
                                                                              self.learning_rate: learning_rate[epoch],
                                                                              self.is_training: True})
                save_images(os.path.join(sample_dir, f'train_{batch_id}.npy'),
                            batch_images_X[:1, :, :, :1], batch_images_Y[:1, :, :, -1:], train_pred_image[:1, :, :, :])
                if (batch_id % 50 == 0):
                    print(
                        f"Epoch: [{epoch+1}] [{batch_id+1}/{nb_batch}] time: {(time.time()-start_time)/60.0} minutes, loss:{loss}")
                iter_num += 1
                writer.add_summary(summary, iter_num)

            if np.mod(epoch+1, eval_each_epoch):
                self.evaluate(iter_num, eval_data, sample_dir=sample_dir,
                              summary_merged=summary_eval,
                              summary_writer=writer)
                self.save(iter_num, ckpt_dir, self.model_name)
        print("Finish training!")

    def infer(self, data):
        labels = data[:, :, :, 0:-1]
        input_data = data[:, :, :, -1:]
        output_data, origin_data, evaluation = self.sess.run([self.Y_Pred, self.X, self.eva_result],
                                                             feed_dict={self.Y_True: labels,
                                                                        self.X: input_data,
                                                                        self.is_training: False})
        return output_data, origin_data, evaluation

    def save(self, iter_num, ckpt_dir, model_name):
        saver = tf.train.Saver()
        checkpoint_dir = ckpt_dir
        if not os.path.exists(checkpoint_dir):
            os.makedirs(checkpoint_dir)
        print("Saving model...")
        saver.save(self.sess, os.path.join(checkpoint_dir, model_name),
                   global_step=iter_num)

    def load(self, checkpoint_dir):
        print(" Reading checkpoint...")

        saver = tf.train.Saver()
        ckpt = tf.train.get_checkpoint_state(checkpoint_dir)
        if ckpt:
            full_path = tf.train.latest_checkpoint(checkpoint_dir)
            global_step = int(full_path.split('/')[-1].split('-')[-1])
            saver.restore(self.sess, full_path)
            return True, global_step
        else:
            return False, 0

    def evaluate(self, nb_iter, test_data, sample_dir, summary_merged, summary_writer):
        print("Evaluating...")
        nb_slices = test_data.shape[0]
        # print(test_data[1,0,:,:,:].shape)
        output_data = np.zeros_like(
            test_data[:, :, :, -1:], dtype=np.float32)
        psnr_sum = 0
        for idx in range(nb_slices):
            label_image = np.expand_dims(test_data[idx, :, :, -1:], axis=0)
            input_image = np.expand_dims(test_data[idx, :, :, 0:-1], axis=0)
            infer_image, noisy_image, psnr_summary = self.sess.run(
                [self.Y_Pred, self.X, summary_merged],
                feed_dict={
                    self.Y_True: label_image,
                    self.X: input_image,
                    self.is_training: False})
            summary_writer.add_summary(psnr_summary, nb_iter)

            psnr = cal_psnr(label_image, infer_image)
            print(f"img{idx+1} PSNR:{psnr}")
            psnr_sum += psnr
            output_data[idx, :, :, :] = infer_image
        save_images(os.path.join(sample_dir, f'test_{nb_iter}.npy'),
                    test_data[:, :, :, :1], test_data[:, :, :, -1:], output_data)

        avg_psnr = psnr_sum/nb_slices
        print(f"--- Test --- Average PSNR {avg_psnr}")

    def test(self, test_data, ckpt_dir, save_dir):
        """
        Test DnNet
        """
        tf.initialize_all_variables().run()
        nb_slices = test_data.shape[0]
        # assert(len(test_files) != 0, 'No testing data!')
        load_model_status, global_step = self.load(ckpt_dir)
        assert(load_model_status == True, 'Load weights failed')
        print("Load weights SUCCESS...")
        psnr_sum = 0.0
        # print(f"noise level: {str(self.sigma) +}")

        for idx in range(nb_slices):
            label_image = np.expand_dims(test_data[idx, 0, :, :, :], axis=0)
            input_image = np.expand_dims(test_data[idx, 1, :, :, :], axis=0)
            infer_image, noisy_image = self.sess.run([self.Y_Pred, self.X],
                                                     feed_dict={self.Y_True: label_image,
                                                                self.X: input_image,
                                                                self.is_training: False})
            psnr = cal_psnr(label_image, infer_image)
            print(f"img{idx} PSNR: {psnr}")
            psnr_sum += psnr
            save_images(os.path.join(save_dir, f"noisy{idx}.npy"), noisy_image)
            save_images(os.path.join(
                save_dir, f"denoised{idx}.npy"), infer_image)
        avg_psnr = psnr_sum/nb_slices
        print(f"--- Average PSNR {avg_psnr} ---")


class Reconstructor(Regressor):
    '''
    A Regressor supplies a complete train and infer model for regression task.
    Usually image data were used.
    '''

    def __init__(self, sess, recon_para, input_c_dim=1, output_c_dim=1, batch_size=8, network='ct_net', cal_eva=tf_psnr):
        self.para = recon_para

        super(Reconstructor, self).__init__(sess,
                                            input_c_dim=input_c_dim,
                                            output_c_dim=output_c_dim,
                                            batch_size=batch_size,
                                            network=network,
                                            cal_eva=cal_eva)
        self.network = ct_net

    def _set_network(self, network: str):
        self.network = ct_net
        # print(ct_net)

    def _build(self):
        self.X_True = tf.placeholder(
            tf.float32, [None, None, None, self.input_c_dim], name='labels')
        self.X = tf.placeholder(
            tf.float32, [None, None, None, self.input_c_dim], name='input')
        self.is_training = tf.placeholder(tf.bool, name='is_training')
        self.Proj_True = tf.placeholder(
            tf.float32, [None, None, None, self.output_c_dim], name='sino')
        self.X_Pred = self.network(
            input_image=self.X, input_projection=self.Proj_True,
            recon_para=self.para, is_training=self.is_training)

        # self.loss =  tf.math.reduce_sum((1.0/self.batch_size) * tf.nn.sigmoid_cross_entropy_with_logits(
        #     logits=self.Y_Pred, labels=self.Y_True))

        self.loss = (1.0/self.batch_size) * \
            tf.nn.l2_loss(self.X_True - self.X_Pred)
        self.learning_rate = tf.placeholder(tf.float32, name='learning_rate')
        self.eva_result = self.cal_eva(self.X_Pred, self.X_True)

        optimizer = tf.train.AdamOptimizer(self.learning_rate, name='Adam')
        update_ops = tf.get_collection(tf.GraphKeys.UPDATE_OPS)

        with tf.control_dependencies(update_ops):
            self.train_op = optimizer.minimize(self.loss)
        init = tf.global_variables_initializer()
        self.sess.run(init)

        print("Initialize model successfully...")

    def train(self, data, eval_data, ckpt_dir,
              nb_epoch, learning_rate, sample_dir, eval_each_epoch=2):
        nb_batch = int(data['image'].shape[0]/self.batch_size)
        load_model_status, global_step = self.load(ckpt_dir)
        if load_model_status:
            iter_num = global_step
            start_epoch = global_step//nb_batch
            start_step = global_step % nb_batch
            print("Model restore sucess!")
        else:
            iter_num = 0
            start_epoch = 0
            start_step = 0
            print("Not find pretrained model")

        tf.summary.scalar('loss', tf.reduce_sum(self.loss))
        tf.summary.scalar('learning_rate', self.learning_rate)
        writer = tf.summary.FileWriter('../../logs', self.sess.graph)
        summary_eval = tf.summary.scalar('eva_result', self.eva_result)
        merged = tf.summary.merge_all()
        print(
            f"Start training, with start epoch {start_epoch}, start iter {iter_num}:")

        start_time = time.time()
        # self.evaluate(iter_num, eval_data, sample_dir=sample_dir,
        #               summary_merged=summary_eval,
        #               summary_writer=writer)
        batch_size = self.batch_size
        for epoch in range(start_epoch, nb_epoch):
            image_data = data['image']
            proj_data = data['projection']
            r = np.random.permutation(image_data.shape[0])
            input_data = image_data[r, :, :, 0:-1]
            label_data = image_data[r, :, :, -1:]
            proj_true = proj_data[r, :, :, -1:]
            for batch_id in range(start_step, nb_batch):
                batch_images_x_true = label_data[batch_id *
                                                 batch_size:(batch_id + 1)*batch_size, :, :, :]
                batch_images_x = input_data[batch_id *
                                            batch_size:(batch_id + 1)*batch_size, :, :, :]
                batch_proj = proj_true[batch_id *
                                       batch_size:(batch_id+1)*batch_size, :, :, :]
                _, loss, summary = self.sess.run([self.train_op, self.loss, merged],
                                                 feed_dict={self.X_True: batch_images_x_true,
                                                            self.X: batch_images_x,
                                                            self.Proj_True: batch_proj,
                                                            self.learning_rate: learning_rate[epoch],
                                                            self.is_training: True})

                # save_images(os.path.join(sample_dir, f'trained_{epoch}_ct_{batch_id}.npy'),
                #             label_data[batch_id *
                #                        batch_size:(batch_id + 1)*batch_size, :, :, :],
                #             input_data[batch_id *
                #                        batch_size:(batch_id + 1)*batch_size, :, :, :],
                #             train_pred)
                # print('train_pred shape:',train_pred.shape)
                if (batch_id % 50 == 0):
                    print(
                        f"Epoch: [{epoch+1}] [{batch_id+1}/{nb_batch}] time: {(time.time()-start_time)/60.0} minutes, loss:{loss}")
                iter_num += 1
                writer.add_summary(summary, iter_num)
            if np.mod(epoch+1, eval_each_epoch):
                self.evaluate(iter_num, eval_data,
                              sample_dir=sample_dir,
                              summary_merged=summary_eval,
                              summary_writer=writer)
                self.save(iter_num, ckpt_dir, self.model_name)
        print("Finish training!")

    def infer(self, data):
        labels = data[:, :, :, 0:-1]
        input_data = data[:, :, :, -1:]
        output_data, origin_data, evaluation = self.sess.run([self.X_Pred, self.X, self.eva_result],
                                                             feed_dict={self.X_True: labels,
                                                                        self.X: input_data,
                                                                        self.is_training: False})
        return output_data, origin_data, evaluation

    def save(self, iter_num, ckpt_dir, model_name):
        saver = tf.train.Saver()
        checkpoint_dir = ckpt_dir
        if not os.path.exists(checkpoint_dir):
            os.makedirs(checkpoint_dir)
        print("Saving model...")
        saver.save(self.sess, os.path.join(checkpoint_dir, model_name),
                   global_step=iter_num)

    def load(self, checkpoint_dir):
        print(" Reading checkpoint...")

        saver = tf.train.Saver()
        ckpt = tf.train.get_checkpoint_state(checkpoint_dir)
        if ckpt:
            full_path = tf.train.latest_checkpoint(checkpoint_dir)
            global_step = int(full_path.split('/')[-1].split('-')[-1])
            saver.restore(self.sess, full_path)
            return True, global_step
        else:
            return False, 0

    def evaluate(self, nb_iter, eval_data, sample_dir, summary_merged, summary_writer):
        print("Evaluating...")

        # print(test_data[1,0,:,:,:].shape)
        image_data = eval_data['image']
        proj_data = eval_data['projection']
        print('image dataset:', image_data.shape)
        print('projection dataset:', proj_data.shape)
        nb_slices = image_data.shape[0]
        output_data = np.zeros_like(
            image_data[:, :, :, -1:], dtype=np.float32)
        psnr_sum = 0
        print('number of evaluation slices:', nb_slices)

        nb_batch = int(nb_slices/self.batch_size)
        # for idx in range(nb_slices):
        batch_size = self.batch_size
        for batch_id in range(nb_batch):
            # input_image = np.expand_dims(image_data[idx, :, :, 0:-1], axis=0)
            # label_image = np.expand_dims(image_data[idx, :, :, -1:], axis=0)
            # sino = np.expand_dims(proj_data[idx, :, :, -1:], axis=0)    
            input_image = image_data[batch_id *
                                             batch_size:(batch_id + 1)*batch_size, :, :, 0:-1]
            label_image = image_data[batch_id *
                                        batch_size:(batch_id + 1)*batch_size, :, :, -1:]
            sino = proj_data[batch_id *
                                   batch_size:(batch_id+1)*batch_size, :, :, -1:]
            
            print("shape of images:", label_image.shape)
            print("shape of projections:", sino.shape)
            print(f'we get here {batch_id}!!!')
            infer_image, psnr_summary = self.sess.run(
                [self.X_Pred, summary_merged],
                feed_dict={
                    self.X_True: label_image,
                    self.X: input_image,
                    self.Proj_True: sino,
                    self.is_training: False})
            print("shape of infer images:", infer_image.shape)
            print(f'and we get here {batch_id}!!!')
            summary_writer.add_summary(psnr_summary, nb_iter)
            psnr = cal_psnr(label_image, infer_image)
            print(f"img{batch_id+1} PSNR:{psnr}")
            psnr_sum += psnr
            save_images(os.path.join(sample_dir, f'test_{nb_iter}_ct_{batch_id}.npy'),
                        input_image[0,:,:,:], label_image[0,:,:,:], infer_image)
            # output_data[:, :, :, :] = infer_image

        # save_images(os.path.join(sample_dir, f'test_{nb_iter}.npy'),
        #             image_data[:, :, :, :1], image_data[:, :, :, -1:], output_data)

        avg_psnr = psnr_sum/nb_slices
        print(f"--- Test --- Average PSNR {avg_psnr}")

    def test(self, test_data, ckpt_dir, save_dir):
        """
        Test DnNet
        """
        tf.initialize_all_variables().run()
        nb_slices = test_data.shape[0]
        # assert(len(test_files) != 0, 'No testing data!')
        load_model_status, global_step = self.load(ckpt_dir)
        assert(load_model_status == True, 'Load weights failed')
        print("Load weights SUCCESS...")
        psnr_sum = 0.0
        # print(f"noise level: {str(self.sigma) +}")

        for idx in range(nb_slices):
            label_image = np.expand_dims(test_data[idx, 0, :, :, :], axis=0)
            input_image = np.expand_dims(test_data[idx, 1, :, :, :], axis=0)
            infer_image, noisy_image = self.sess.run([self.Y_Pred, self.X],
                                                     feed_dict={self.Y_True: label_image,
                                                                self.X: input_image,
                                                                self.is_training: False})
            psnr = cal_psnr(label_image, infer_image)
            print(f"img{idx} PSNR: {psnr}")
            psnr_sum += psnr
            save_images(os.path.join(save_dir, f"noisy{idx}.npy"), noisy_image)
            save_images(os.path.join(
                save_dir, f"denoised{idx}.npy"), infer_image)
        avg_psnr = psnr_sum/nb_slices
        print(f"--- Average PSNR {avg_psnr} ---")
