# Supplementary material for: Swimming behavior and hydrodynamics of the Chinese cavefish Sinocyclocheilus rhinocerous and a possible role of its head horn structure
Source: PLoS One. 2022 Jul 25;17(7):e0270967. doi: 10.1371/journal.pone.0270967 (PMC9312365; doi:10.1371/journal.pone.0270967)
Supplement: S2 File — (ZIP) [file pone.0270967.s005.zip › Code share with PlosOne/YDLL-master/src/backends/tf/utils.py]

import gc
import os
import sys

import numpy as np
import tensorflow as tf
from PIL import Image


def data_augmentation(image, mode):
    if mode == 0:
        # original
        return image
    elif mode == 1:
        # flip up and down
        return np.flipud(image)
    elif mode == 2:
        # rotate counterwise 90 degree
        return np.rot90(image)
    elif mode == 3:
        # rotate 90 degree and flip up and down
        image = np.rot90(image)
        return np.flipud(image)
    elif mode == 4:
        # rotate 180 degree
        return np.rot90(image, k=2)
    elif mode == 5:
        # rotate 180 degree and flip
        image = np.rot90(image, k=2)
        return np.flipud(image)
    elif mode == 6:
        # rotate 270 degree
        return np.rot90(image, k=3)
    elif mode == 7:
        # rotate 270 degree and flip
        image = np.rot90(image, k=3)
        return np.flipud(image)


class train_data():
    def __init__(self, filepath):
        self.filepath = filepath
        assert '.npy' in filepath
        if not os.path.exists(filepath):
            print("[!] Data file not exists")
            sys.exit(1)

    def __enter__(self):
        print("[*] Loading data...")
        self.data = np.load(self.filepath)
        np.random.shuffle(self.data)
        print("[*] Load successfully...")
        return self.data

    def __exit__(self, type, value, trace):
        del self.data
        gc.collect()
        print("In __exit__()")


def load_data(filepath):
    return train_data(filepath=filepath)


# def load_images(filelist):
#     # pixel value range 0-255
#     if not isinstance(filelist, list):
#         im = Image.open(filelist).convert('L')
#         return np.array(im).reshape(1, im.size[1], im.size[0], 1)
#     data = []
#     for file in filelist:
#         im = Image.open(file).convert('L')
#         data.append(np.array(im).reshape(1, im.size[1], im.size[0], 1))
#     return data


def save_images(filepath, ground_truth, noisy_image=None, clean_image=None):
    # assert the pixel value range is 0-255
    ground_truth = np.squeeze(ground_truth)
    noisy_image = np.squeeze(noisy_image)
    clean_image = np.squeeze(clean_image)
    # print(ground_truth.shape)
    # print(noisy_image.shape)
    # print(clean_image.shape)
    if not clean_image.any():
        cat_image = ground_truth
    else:
        cat_image = np.concatenate([ground_truth, noisy_image, clean_image], axis=-1)
    np.save(filepath, cat_image)
    # im = Image.fromarray(cat_image.astype('uint8')).convert('L')
    # im.save(filepath, 'png')

def max2(v1, v2):
    if v1 > v2:
        return v1
    else:
        return v2


def cal_psnr(im1, im2):
    # assert pixel value range is 0-255 and type is uint8
    # print("calculate psnr start!")
    mse = ((im1.astype(np.float) - im2.astype(np.float)) ** 2).mean()
    max_value = max2(np.max(np.abs(im1)), np.max(np.abs(im2)))
    psnr = 10 * np.log10(max_value ** 2 / mse)
    # print("calculate psnr end!")
    return psnr

def cal_IoU(im1, im2):
    pass

def tf_psnr(im1, im2):
    # assert pixel value range is 0-1
    mse = tf.losses.mean_squared_error(labels=im2, predictions=im1)
    max1 = tf.reduce_max(im1)
    max2 = tf.reduce_max(im2)
    max_value = tf.math.maximum(max1, max2)
    return 10.0 * (tf.log(max_value ** 2 / mse) / tf.log(10.0))
    # return tf.image.psnr(im1, im2, max_value)
