# Supplementary material for: Swimming behavior and hydrodynamics of the Chinese cavefish Sinocyclocheilus rhinocerous and a possible role of its head horn structure
Source: PLoS One. 2022 Jul 25;17(7):e0270967. doi: 10.1371/journal.pone.0270967 (PMC9312365; doi:10.1371/journal.pone.0270967)
Supplement: S2 File — (ZIP) [file pone.0270967.s005.zip › Code share with PlosOne/YDLL-master/src/cli/experiment.py]

class Experiment():
    """Deep learning framework high-level API

    An Experiment represents a complete deep learning task.
    An Experiment instance will read a json file which contains all of the configurations
    of a deep learning experiment.
    Experiment manages the DL process, decides which device the task will be running on,
    where to save the result and so on.
    """
    def __init__(self):
        pass
    
    def make_task(self):
        pass
    
    def get_config(self):
        pass
    
