# Supplementary material for: Swimming behavior and hydrodynamics of the Chinese cavefish Sinocyclocheilus rhinocerous and a possible role of its head horn structure
Source: PLoS One. 2022 Jul 25;17(7):e0270967. doi: 10.1371/journal.pone.0270967 (PMC9312365; doi:10.1371/journal.pone.0270967)
Supplement: S2 File — (ZIP) [file pone.0270967.s005.zip › Code share with PlosOne/YDLL-master/src/evaluate.py]

import numpy as np
import os
import torch
import torch.nn as nn
from backends.pytorch.trainers.ssim import ssim
from backends.pytorch.trainers.psnr import psnr

def ssim_tv(yb, y_predb:torch.tensor):
    ssim_sum = 0.0
    # print(yb.shape[0])
    for i_slice in range(yb.shape[0]):
        ssim_sum += ssim(yb[i_slice:i_slice+1,:, :,:]*255.0, y_predb[i_slice:i_slice+1,:,:,:]*255.0).cpu().numpy()
    return ssim_sum

def psnr_tv(yb, y_predb):
    # for i_slice in range(yb.shape[0])
    psnr_sum = 0.0
    for i_slice in range(yb.shape[0]):
        # print(i_slice)
        psnr_sum += psnr(yb[i_slice:i_slice+1,:, :,:], y_predb[i_slice:i_slice+1,:,:,:]).cpu().numpy()
    return psnr_sum

def make_tv_data(tv_data_dir, label_dir,fbp_data_dir):
    tv_data = np.load(tv_data_dir)
    if tv_data.ndim == 3:
        tv_data = tv_data[:,np.newaxis, :,:]
    print("data size:", tv_data.shape)
    label_data_list = sorted(os.listdir(label_dir))
    if len(label_data_list) != tv_data.shape[0]:
        raise ValueError("different size of tv data and label data.")
    fbp_data_list = sorted(os.listdir(fbp_data_dir))
    if len(fbp_data_list) != tv_data.shape[0]:
        raise ValueError("different size of fbp data and label data.")
    label_data = np.zeros_like(tv_data)
    fbp_data = np.zeros_like(tv_data)
    for i, (item, fbp_item) in enumerate(zip(label_data_list, fbp_data_list)):
        label_data[i,0,:,:] = np.load(label_dir+item)
        fbp_data[i,0,:,:] = np.load(fbp_data_dir+fbp_item)*0.07
    tv_data = torch.tensor(tv_data)
    label_data = torch.tensor(label_data)
    fbp_data = torch.tensor(fbp_data)
    return tv_data, label_data, fbp_data

def evaluate_tv(tv_data_dir, label_dir, fbp_data_dir):
    tv_data, label_data, _ = make_tv_data(tv_data_dir, label_dir, fbp_data_dir)
    Mse = nn.MSELoss(reduction = 'sum')
    nb_slices = tv_data.shape[0] 
    loss = Mse(tv_data, label_data).numpy()/nb_slices
    psnr_value = psnr_tv(label_data, tv_data)/nb_slices
    ssim_value = ssim_tv(label_data, tv_data)/nb_slices
    return loss,psnr_value, ssim_value


def evaluate_fbp(tv_data_dir, label_dir, fbp_data_dir):
    _, label_data, fbp_data = make_tv_data(tv_data_dir, label_dir, fbp_data_dir)
    Mse = nn.MSELoss(reduction = 'sum')
    nb_slices = fbp_data.shape[0] 
    loss = Mse(fbp_data, label_data).numpy()/nb_slices
    psnr_value = psnr_tv(label_data, fbp_data)/nb_slices
    ssim_value = ssim_tv(label_data, fbp_data)/nb_slices
    return loss,psnr_value, ssim_value


if __name__ == '__main__':
    data_type = "dynamic"
    nb_angle = 60
    nb_data = 400
    tv_data_dir = f'/home/chengaoyu/WorkSpace/data/CBCT/result/raytracing2d_prostate/TV_{data_type}{nb_angle}_round{nb_data}/TV.npy'
    fbp_data_dir = f"/home/chengaoyu/WorkSpace/data/CBCT/result/raytracing2d_prostate/total_{data_type}{nb_angle}_round{nb_data}/validation/{data_type}{nb_angle}/limit_recon/"
    label_dir = f'/home/chengaoyu/WorkSpace/data/CBCT/result/raytracing2d_prostate/total_{data_type}{nb_angle}_round{nb_data}/validation/true_ct/'

    # loss, psnr, ssim = evaluate_tv(tv_data_dir, label_dir,fbp_data_dir)
    # print(f'TV test loss:, {loss:.5f} test ssim: {ssim:.5f}, test psnr: {psnr:.5f}')

    # loss, psnr, ssim = evaluate_fbp(tv_data_dir, label_dir, fbp_data_dir)
    # print(f'FBP test loss:, {loss:.5f} test ssim: {ssim:.5f}, test psnr: {psnr:.5f}')
