# Supplementary material for: Swimming behavior and hydrodynamics of the Chinese cavefish Sinocyclocheilus rhinocerous and a possible role of its head horn structure
Source: PLoS One. 2022 Jul 25;17(7):e0270967. doi: 10.1371/journal.pone.0270967 (PMC9312365; doi:10.1371/journal.pone.0270967)
Supplement: S2 File — (ZIP) [file pone.0270967.s005.zip › Code share with PlosOne/YDLL-master/src/limit_view_reproj.py]

import torch
import torch.optim as optim
from tensorboardX import SummaryWriter
from torch.utils.data import Dataset, DataLoader
import time as time

from preprocess.prepare.data import CTImageDataset, CTDataset

from backends.pytorch.networks.sino import CtReProjNet, FbpReProjNet
from backends.pytorch.custom_ops.ct.cbct2d.projector import Project, BackProject
from backends.pytorch.custom_ops.ct.fbp2d.projector import FbpTranspose, Fbp

from backends.pytorch.trainers.trainer import Regressor, CtRegressor
from backends.pytorch.custom_ops.ct.ct_util import create_para
from backends.pytorch.custom_loss_funcs.mse_tv import DerivativeMseTvLoss, SpatialWeightedMseLoss
import os
import numpy as np


def get_dataloader(train_ds, valid_ds, bs):
    return (
        DataLoader(train_ds, batch_size=bs, shuffle=True),
        DataLoader(valid_ds, batch_size=bs*2, shuffle=False),)


def get_network(paras, normal_factors, device, learning_rate,
                n_channels, n_classes, feature_root, iter_dict: dict = {}):

    network = CtReProjNet(paras, normal_factors, device,
                          n_channels, n_classes, feature_root,
                          iter_dict['nb_iters'], iter_dict['nb_blocks'])

    optimizer = optim.Adam(network.parameters(), lr=learning_rate)
    return network, optimizer


def get_loss_spatial_map(map_dir: str, batch_size: int):
    fbp_map = np.squeeze(np.load(map_dir))
    if fbp_map.ndim != 2:
        raise ValueError(
            f"spatial_map should be 2-dim, rather than {fbp_map.ndim}.")
    extended_map = np.zeros(
        (batch_size, 1, fbp_map.shape[0], fbp_map.shape[1]), dtype=type(fbp_map))
    for i in range(batch_size):
        extended_map[i, 0, :, :] = fbp_map
    return fbp_map


def get_datasets(angle, nb_slices, data_type='uniform'):
    input_dir = '/home/chengaoyu/WorkSpace/data/CBCT/result/raytracing2d_prostate/'
    training_dir = input_dir+f'total_{data_type}{angle}_tmi{nb_slices}/training/'
    validation_dir = input_dir+f'total_{data_type}{angle}_tmi{nb_slices}/validation/'
    ori_dirs = ['true_ct/', 'full_proj/',
                f'limit{angle}/limit_recon/', f'limit{angle}/limit_proj/']
    full_in_dirs = []
    full_training_dirs = []
    full_validation_dirs = []
    for i, item in enumerate(ori_dirs):
        full_in_dirs.append(input_dir+item)
        full_training_dirs.append(training_dir+item)
        full_validation_dirs.append(validation_dir+item)
    # generate_ct_slices(full_in_dirs, full_training_dirs, full_validation_dirs)

    # prepare for trainning
    torch.cuda.empty_cache()
    train_data_dirs = {
        'input': full_training_dirs[2],
        'proj_label':full_training_dirs[1],
        'label': full_training_dirs[0],
        'projection': full_training_dirs[3]}
    valid_data_dirs = {
        'input': full_validation_dirs[2],
        'proj_label':full_validation_dirs[1],
        'label': full_validation_dirs[0],
        'projection': full_validation_dirs[3]}
    train_dataset = CTDataset(train_data_dirs)
    valid_dataset = CTDataset(valid_data_dirs)
    return train_dataset, valid_dataset


def compute_op_factors(para, cuda_device):
    '''This function compute the normalization factors for the CT operators.
       In typical iterative reconstruction, we use projection operator A 
       and back-projection operator A^T looply. The back-projected image should 
       be scaled to preserve the energy. In other words, projecting an identical 
       image and then back-projecting it will not obtain an image with the same 
       scale as the identical one. Thus, we introduce a factor to make the following 
       equation true:
                         norm(s*A^T*A*1) = norm(1)
       where s is the factor, 1 is identical image.
       The computed operators are then embeded into the back-projection operator.
    '''
    image_dir = '/home/chengaoyu/WorkSpace/data/CBCT/result/raytracing2d_prostate/test_slice.npy'
    image = np.load(image_dir)[:, :]
    image = image[np.newaxis, np.newaxis, :, :]
    torch_image = torch.tensor(image, device=cuda_device, requires_grad=False)
    torch_image = torch.ones_like(
        torch_image, device=cuda_device, requires_grad=False)
    
    proj = Project(para, cuda_device)
    projection = proj(torch_image)
    bp = BackProject(para, cuda_device)
    bp_image = bp(projection)
    
    fbp = Fbp(para, cuda_device)
    projection = proj(torch_image)
    fbp_image = fbp(projection)
    
    ft = FbpTranspose(para, cuda_device)
    fprojection = ft(torch_image)
    bpft_image = bp(fprojection)

    para.norm_factors[1] = np.linalg.norm(np.ones_like(image))/np.linalg.norm(bp_image.cpu().numpy())
    para.norm_factors[2] = np.linalg.norm(np.ones_like(image))/np.linalg.norm(fbp_image.cpu().numpy())
    para.norm_factors[3] = np.linalg.norm(np.ones_like(image))/np.linalg.norm(bpft_image.cpu().numpy())/para.norm_factors[1]
    print('corrected norm factors:',para.norm_factors)


if __name__ == '__main__':
    # create a ct para
    # os.environ['CUDA_LAUNCH_BLOCKING'] = 1
    ori_image_dir = '/home/chengaoyu/WorkSpace/data/CBCT/prostate/PA0CT0.npy'
    data_type = 'uniform'
    nb_angle = 60
    nb_data = 400
    para0, _, _ = create_para(ori_image_dir, int(600/nb_angle), 0, data_type)
    para1, _, _ = create_para(ori_image_dir, int(1), 0, data_type)
    paras = [para0, para1]

    device = torch.device('cuda:0')
    train_dataset, valid_dataset = get_datasets(nb_angle,nb_data, data_type)
    # dataloader = DataLoader(ct_image_dataset, batch_size = 4, shuffle = False, num_workers=1)
    batch_size = 2
    lr = 1e-4
    lr_decay_interval = 10
    epochs = 200
    lr_decay_factor = pow(0.1, 1/(epochs/lr_decay_interval-1))
    eval_interval = 45
    # eval_interval = int(2)
    train_dl, valid_dl = get_dataloader(
        train_dataset, valid_dataset, batch_size)
    
    compute_op_factors(paras[0], device)
    compute_op_factors(paras[1], device)

    nb_out_iters = 1
    nb_iters = 20
    nb_groups = 1
    nb_blocks = 2
    iter_dict = {'nb_iters': nb_iters,
                 'nb_groups': nb_groups,
                 'nb_out_iters': nb_out_iters,
                 'nb_blocks': nb_blocks}
    feature_root = 48
    # network, opt = get_network(
    # NetworksEnum.fbp_res_unet_seq, para, 1/1.0, device, lr, 1, 1, feature_root, iter_dict)
    network, opt = get_network(paras, [1.0, 1.0], device, lr, 1, 1, feature_root, iter_dict)
    # network, opt = get_network(
    # NetworksEnum.admm_bdr, para, 1/483.4, device, lr, 1, 1, feature_root, iter_dict)

    # network, opt = get_network(
        # NetworksEnum.learn_net, para, 0.0, device, lr, 1, 1, feature_root, iter_dict)
    # network, opt = get_network(
    # NetworksEnum.ct_prox_res_net, para, 1/290.04224, device, lr, 1, 1, feature_root, iter_dict)
    loss_func = torch.nn.MSELoss(reduction='sum')
    loss_ratio = 0.0
    # loss_func = DerivativeMseTvLoss(loss_ratio, device)

    # spatial map loss
    # fbp_map_dir = '/home/chengaoyu/WorkSpace/code/gitrepos/denoising/data/debug_data/fbp_limit120_map.npy'
    # loss_map = get_loss_spatial_map(fbp_map_dir, batch_size)
    # loss_func = SpatialWeightedMseLoss(loss_map/26.6, device)

    writer = SummaryWriter(
        log_dir=f'./log/pytorch/prostate_tmi_uniform{nb_angle}/ctproxreproj{feature_root}_seq{nb_iters}_b{nb_blocks}_e{epochs}_lr{lr}_dqq', comment='Learned_AIR')
    model_save_path = f'./model/prostate_tmi_uniform{nb_angle}/ctproxreproj{feature_root}_seq{nb_iters}_b{nb_blocks}_e{epochs}_lr{lr}_dqq/'
    if not os.path.exists(model_save_path):
        os.makedirs(model_save_path)

    infer_flag = False
    index = 170
    if infer_flag:
        checkpt = torch.load(model_save_path+f'saved_model_epoch_{index}.pt')
        network.load_state_dict(checkpt['model_state_dict'])
        opt.load_state_dict(checkpt['optimizer_state_dict'])
    network.to(device)
    trainer = CtRegressor(network, loss_func, opt, model_save_path,
                          lr, lr_decay_factor, lr_decay_interval,
                          epochs, train_dl, valid_dl,
                          writer, device, eval_interval=eval_interval,
                          save_model_interval=lr_decay_interval,
                          infer_sample_path=model_save_path)

    if infer_flag:
        trainer.test(index=index)
    else:
        trainer.train()
