# Supplementary material for: Swimming behavior and hydrodynamics of the Chinese cavefish Sinocyclocheilus rhinocerous and a possible role of its head horn structure
Source: PLoS One. 2022 Jul 25;17(7):e0270967. doi: 10.1371/journal.pone.0270967 (PMC9312365; doi:10.1371/journal.pone.0270967)
Supplement: S2 File — (ZIP) [file pone.0270967.s005.zip › Code share with PlosOne/YDLL-master/src/preprocess/ct.py]

import numpy as np
from tqdm import tqdm
import os

class CT():
    def __init__(self, raw_datadir, output_dir, training_ratio=0.9, validation_ratio=0.01):
        if (training_ratio+validation_ratio) > 1.0:
            raise ValueError("dataset overlaped!")
        self.training_ratio = training_ratio
        self.validation_ratio = validation_ratio
        self.raw_datadir = raw_datadir
        self.output_dir = output_dir

    @classmethod
    def get_image_shape(cls, sample_dir):
        '''
        obtain the 2D image shape of the dataset.
        '''
        sample_data = np.load(sample_dir)
        image_shape = sample_data.shape
        return np.array([image_shape[0], image_shape[1]])

    def generate_dataset(self, from_dir, nb_patients=12, nb_timeframes=10, angle_factor=3.0):
        folder_list = ['full_recon',
                       'limit120/limit_recon', 'limit120/limit_proj']
        first_image_sample = from_dir + \
            folder_list[0] + f'/PA{0}Frame{0}_rec.npy'
        image_shape = self.get_image_shape(first_image_sample)

        first_proj_sample = from_dir+folder_list[2]+f'/PA{0}Frame{0}_proj.npy'
        proj_shape = self.get_image_shape(first_proj_sample)

        label_data = np.zeros(
            (0, image_shape[0], image_shape[1]), dtype=np.float32)
        input_data = np.zeros(
            (0, image_shape[0], image_shape[1]), dtype=np.float32)

        proj_data = np.zeros(
            (0, proj_shape[0], proj_shape[1]), dtype=np.float32)
        for ipa in tqdm(range(nb_patients)):
            for itf in range(nb_timeframes):
                # labels
                temp = np.load(
                    from_dir+folder_list[0]+f'/PA{ipa}Frame{itf}_rec.npy')

                temp = np.transpose(temp, (2, 0, 1))
                label_data = np.concatenate((label_data, temp))

                # inputs
                temp = np.load(
                    from_dir+folder_list[1]+f'/PA{ipa}Frame{itf}_rec.npy')*angle_factor
                temp = np.transpose(temp, (2, 0, 1))
                input_data = np.concatenate((input_data, temp))

                # limited projection
                temp = np.load(
                    from_dir+folder_list[2]+f'/PA{ipa}Frame{itf}_proj.npy')*angle_factor
                temp = np.transpose(temp, (2, 0, 1))
                proj_data = np.concatenate((proj_data, temp))

        return {'input': input_data,
                'label': label_data,
                'projection': proj_data}

    def save_dataset(self, dataset_dict, out_dir):
        input_data = dataset_dict['input']
        label_data = dataset_dict['label']
        proj_data = dataset_dict['projection']
        if (input_data.shape[0] == label_data.shape[0]) and (input_data.shape[0] == proj_data.shape[0]):
            nb_slices, w, h = input_data.shape
            nb_training_slices = int(nb_slices*self.training_ratio)
            nb_validation_slices = int(nb_slices*self.validation_ratio)
            total_data = np.zeros((nb_slices, w, h, 2), dtype=np.float32)
            total_data[:, :, :, 0] = input_data
            total_data[:, :, :, 1] = label_data
            r = np.random.permutation(nb_slices)
            total_data = total_data[r, :, :, :]
            np.save(out_dir+f'limit120_ct_net_training_set_test.npy',
                    total_data[:nb_training_slices, :, :, :])
            np.save(out_dir+f'limit120_ct_net_validation_set.npy',
                    total_data[-nb_validation_slices:, :, :, :])
            nb_slices, w, h = proj_data.shape
            total_proj = np.zeros((nb_slices, w, h, 1), dtype=np.float32)
            total_proj[:, :, :, 0] = proj_data
            total_proj = total_proj[r, :, :, :]
            np.save(out_dir+f'limit120_ct_net_training_projection_test.npy',
                    total_proj[:nb_training_slices, :, :, :])
            np.save(out_dir+f'limit120_ct_net_validation_projection.npy',
                    total_proj[-nb_validation_slices:, :, :, :])
        else:
            raise ValueError("data slices are different!")
