# Supplementary material for: Swimming behavior and hydrodynamics of the Chinese cavefish Sinocyclocheilus rhinocerous and a possible role of its head horn structure
Source: PLoS One. 2022 Jul 25;17(7):e0270967. doi: 10.1371/journal.pone.0270967 (PMC9312365; doi:10.1371/journal.pone.0270967)
Supplement: S2 File — (ZIP) [file pone.0270967.s005.zip › Code share with PlosOne/YDLL-master/src/preprocess/prepare/data.py]

import os
import numpy as np
from torch.utils.data import Dataset, DataLoader
import torch
from PIL import Image
import tqdm as tqdm
# prepare the ct image dataset slice by slice


def generate_ct_slices(in_dirs: list, training_dirs: list, validation_dirs: list, train_ratio=0.8, valid_ratio=0.01):
    for item in training_dirs+validation_dirs:
        print(item)
        if not os.path.exists(item):
            os.makedirs(item)
    for in_dir, training_dir, validation_dir in zip(in_dirs, training_dirs, validation_dirs):
        if not os.path.exists(in_dir):
            raise ValueError(f'No such directory: {in_dir}')
        filelist = sorted(os.listdir(in_dir))
        nb_files = len(filelist)
        nb_train_files = int(train_ratio*nb_files)
        nb_valid_files = int(valid_ratio*nb_files)
        print(nb_train_files)
        print(nb_valid_files)
        for idx, file in enumerate(filelist):
            if file.endswith('.npy'):
                if idx < nb_train_files:
                    data = np.load(in_dir+file)
                    if ('limit120/limit_recon/' in in_dir):
                        data *= 3
                    for islice in range(data.shape[-1]):
                        out_file_name = (
                            training_dir + os.path.splitext(file)[0]+f'_slice{islice}'+'.npy')
                        np.save(out_file_name, data[:, :, islice])
                elif idx >= nb_files - nb_valid_files:
                    data = np.load(in_dir+file)
                    if ('limit120/limit_recon/' in in_dir):
                        data *= 3
                    for islice in range(data.shape[-1]):
                        out_file_name = (
                            validation_dir + os.path.splitext(file)[0]+f'_slice{islice}'+'.npy')
                        np.save(out_file_name, data[:, :, islice])


def show_sample_batch(sample_batched):
    input_batch, label_batch = sample_batched['input'], sample_batched['label']
    print(input_batch.shape)
    grid = np.concatenate((input_batch[0, :, :, :], input_batch[1, :, :, :],
                           input_batch[2, :, :, :], input_batch[3, :, :, :]), axis=2)
    grid1 = np.concatenate((label_batch[0, :, :, :], label_batch[1, :, :, :],
                            label_batch[2, :, :, :], label_batch[3, :, :, :]), axis=2)
    print(np.max(grid), np.max(grid1), np.min(grid),
          np.min(grid1), np.mean(grid), np.mean(grid1))
    # plt.imshow(np.squeeze(grid))
    # plt.figure(figsize=(20,10))
    # plt.imshow(np.squeeze(grid1))


class ImageDataset(Dataset):
    def __init__(self, root_dirs, transforms=None):
        self.root_dirs = root_dirs
        self.input_image_list = sorted(os.listdir(root_dirs['input']))
        self.label_image_list = sorted(os.listdir(root_dirs['label']))
        if len(self.input_image_list) != len(self.label_image_list):
            raise ValueError('number of images not match!')
        self.transforms = transforms

    def __len__(self):
        return len(self.input_image_list)

    def __getitem__(self, idx):
        input_image_name = os.path.join(
            self.root_dirs['input'], self.input_image_list[idx])
        label_image_name = os.path.join(
            self.root_dirs['label'], self.label_image_list[idx])
        # print("dim of input:",np.load(input_image_name).shape)
        if(input_image_name.endswith('.npy')):
            input_image = np.load(input_image_name).astype(np.float32)
            label_image = np.load(label_image_name).astype(np.float32)
        elif(input_image_name.endswith('.png')):
            input_image = np.asarray(Image.open(
                input_image_name)).astype(np.float32)
            label_image = np.asarray(Image.open(
                label_image_name)).astype(np.float32)
        if input_image.ndim == 2:
            input_image = np.expand_dims(input_image, axis=0)
        if label_image.ndim == 2:
            label_image = np.expand_dims(label_image, axis=0)
        return {'input': input_image, 'label': label_image}

class InferDataset(Dataset):
    def __init__(self, root_dirs, transforms=None):
        self.root_dirs = root_dirs
        self.input_image_list = sorted(os.listdir(root_dirs['input']))
        self.transforms = transforms

    def __len__(self):
        return len(self.input_image_list)

    def __getitem__(self, idx):
        input_image_name = os.path.join(
            self.root_dirs['input'], self.input_image_list[idx])
        if(input_image_name.endswith('.npy')):
            input_image = np.load(input_image_name).astype(np.float32)
        elif(input_image_name.endswith('.png')):
            input_image = np.asarray(Image.open(
                input_image_name)).astype(np.float32)
        if input_image.ndim == 2:
            input_image = np.expand_dims(input_image, axis=0)
        return {'input': input_image}

# create the dataset
class CTImageDataset(Dataset):
    def __init__(self, root_dirs, transforms=None):
        self.root_dirs = root_dirs
        self.input_image_list = sorted(os.listdir(root_dirs['input']))
        self.label_image_list = sorted(os.listdir(root_dirs['label']))
        self.proj_image_list = sorted(os.listdir(root_dirs['projection']))
        if (len(self.input_image_list) != len(self.label_image_list) or
                len(self.input_image_list) != len(self.proj_image_list)):
            raise ValueError('number of images not match!')
        self.transforms = transforms

    def __len__(self):
        return len(self.input_image_list)

    def __getitem__(self, idx):
        input_image_name = os.path.join(
            self.root_dirs['input'], self.input_image_list[idx])
        label_image_name = os.path.join(
            self.root_dirs['label'], self.label_image_list[idx])
        proj_image_name = os.path.join(
            self.root_dirs['projection'], self.proj_image_list[idx])
        input_image = np.expand_dims(np.load(input_image_name), axis=0)
        label_image = np.expand_dims(np.load(label_image_name), axis=0)
        proj_image = np.expand_dims(np.load(proj_image_name), axis=0)
        return {'input': input_image, 'label': label_image, 'projection': proj_image}

class CTDataset(Dataset):
    def __init__(self, root_dirs, transforms=None):
        self.root_dirs = root_dirs
        self.input_image_list = sorted(os.listdir(root_dirs['input']))
        self.label_image_list = sorted(os.listdir(root_dirs['label']))
        self.proj_label_list = sorted(os.listdir(root_dirs['proj_label']))
        self.proj_image_list = sorted(os.listdir(root_dirs['projection']))
        if (len(self.input_image_list) != len(self.label_image_list) or
                len(self.input_image_list) != len(self.proj_image_list)):
            raise ValueError('number of images not match!')
        self.transforms = transforms

    def __len__(self):
        return len(self.input_image_list)

    def __getitem__(self, idx):
        input_image_name = os.path.join(
            self.root_dirs['input'], self.input_image_list[idx])
        label_image_name = os.path.join(
            self.root_dirs['label'], self.label_image_list[idx])
        proj_image_name = os.path.join(
            self.root_dirs['projection'], self.proj_image_list[idx])
        proj_label_name = os.path.join(
            self.root_dirs['proj_label'], self.proj_label_list[idx])
        input_image = np.expand_dims(np.load(input_image_name), axis=0)
        label_image = np.expand_dims(np.load(label_image_name), axis=0)
        proj_image = np.expand_dims(np.load(proj_image_name), axis=0)
        proj_label = np.expand_dims(np.load(proj_label_name), axis=0)
        return {'input': input_image, 'label': label_image,'proj_label':proj_label, 'projection': proj_image}    

class DataSampler(object):
    '''
    DataSampler cut the raw 3D images and projections into single 2D slices, 
    then sample them randomly. The CT raw data are reconstruction images 
    from clinical CT scanner, limit-views of projection data are also provided.
    For each patient, ther are commonly 10 timeframes. 
    For training, same number of slices are sampled from every timeframe of each patient.
    '''
    def __init__(self,raw_data_dir, out_data_dir, sample_method, nb_sample_slices=10, nb_train=90, nb_valid=8, angle = 60):
        self.nb_train = nb_train
        self.nb_valid = nb_valid
        self.nb_sample_slices = nb_sample_slices
        self.raw_data_dir = raw_data_dir
        self.indir_list = ['true_ct/', 'full_proj/', f'{sample_method}{angle}/limit_proj/',f'{sample_method}{angle}/limit_recon/' ]
        self.true_ct_dir = self.raw_data_dir+self.indir_list[0]
        self.full_proj_dir = self.raw_data_dir+self.indir_list[1]
        self.proj_dir = self.raw_data_dir+ self.indir_list[2]
        self.recon_dir = self.raw_data_dir+ self.indir_list[3]
        if os.path.exists(out_data_dir):
            import shutil
            shutil.rmtree(out_data_dir)
        os.mkdir(out_data_dir)
        
        self.train_ct_dir = out_data_dir + 'training/true_ct/'
        self.train_full_proj_dir = out_data_dir + 'training/full_proj/'
        self.train_proj_dir = out_data_dir + f'training/{sample_method}{angle}/limit_proj/'
        self.train_recon_dir = out_data_dir + f'training/{sample_method}{angle}/limit_recon/'
        os.makedirs(self.train_ct_dir)
        os.makedirs(self.train_full_proj_dir)
        os.makedirs(self.train_proj_dir)
        os.makedirs(self.train_recon_dir)

        self.valid_ct_dir = out_data_dir + 'validation/true_ct/'
        self.valid_full_proj_dir = out_data_dir + 'validation/full_proj/'
        self.valid_proj_dir = out_data_dir + f'validation/{sample_method}{angle}/limit_proj/'
        self.valid_recon_dir = out_data_dir + f'validation/{sample_method}{angle}/limit_recon/'
        os.makedirs(self.valid_ct_dir)
        os.makedirs(self.valid_full_proj_dir)
        os.makedirs(self.valid_proj_dir)
        os.makedirs(self.valid_recon_dir)

    @classmethod
    def get_random_index(cls, nb_total, nb_sample):
        import random
        if nb_total < nb_sample:
            raise ValueError(
                'number of total less than number of sampled.')
        total = list(np.arange(nb_total))
        index = random.sample(total, nb_sample)
        return index

    def read_data(self, data_dir):
        '''
        add different read method for different format.
        '''
        data = np.load(data_dir)
        return data

    def batch_sampling(self):
        image_list = sorted(os.listdir(self.true_ct_dir))
        proj_list = sorted(os.listdir(self.proj_dir))
        recon_list = sorted(os.listdir(self.recon_dir))
        full_proj_list = sorted(os.listdir(self.full_proj_dir))
        nb_total = 0
        if len(image_list)!=len(proj_list) or len(image_list)!=len(recon_list):
            raise ValueError('number of files does not match in raw data directories.')
        else:
            nb_total = len(image_list)
        if self.nb_train > nb_total:
            raise ValueError('number of train set beyond the total data set.')
        
        # sample_index = self.get_random_index(nb_total, nb_total-self.nb_train)
        # print("sampled patient index is:", sample_index)
        for ipt, (image_file, full_proj_file, proj_file, recon_file) in enumerate(zip(image_list, full_proj_list, proj_list, recon_list)):
            if ipt<(self.nb_train+self.nb_valid):
                print(f'start to process  {ipt+1}th patient.')
                images = self.read_data(self.true_ct_dir+image_file)
                full_projs = self.read_data(self.full_proj_dir+full_proj_file)
                projs = self.read_data(self.proj_dir+proj_file)
                recons = self.read_data(self.recon_dir+recon_file)
                if images.shape[-1] != projs.shape[-1] or images.shape[-1] != recons.shape[-1]:
                    raise ValueError(
                        'number of image slices not match the projection.')
                nb_slices = images.shape[-1]
                # print(nb_slices)
                index = self.get_random_index(nb_slices, self.nb_sample_slices)
                sampled_images = images[:, :, index]
                sampled_full_projs = full_projs[:,:,index]
                sampled_projs = projs[:, :, index]
                sampled_recons = recons[:,:,index]
                if ipt < self.nb_train:
                    for i in range(self.nb_sample_slices):
                        image_name = image_file.split('.')[0]
                        np.save(self.train_ct_dir+image_name +
                                f'Slice{i}.npy', sampled_images[:, :, i])
                        full_proj_name = full_proj_file.split('.')[0]
                        np.save(self.train_full_proj_dir+full_proj_name +
                                f'Slice{i}.npy', sampled_full_projs[:, :, i])
                        proj_name = proj_file.split('.')[0]
                        np.save(self.train_proj_dir+proj_name +
                                f'Slice{i}.npy', sampled_projs[:, :, i])
                        recon_name = recon_file.split('.')[0]
                        np.save(self.train_recon_dir+recon_name +
                                f'Slice{i}.npy', sampled_recons[:, :, i])
                else:
                    for i in range(self.nb_sample_slices):
                        image_name = image_file.split('.')[0]
                        np.save(self.valid_ct_dir+image_name +
                                f'Slice{i}.npy', sampled_images[:, :, i])
                        full_proj_name = full_proj_file.split('.')[0]
                        np.save(self.valid_full_proj_dir+full_proj_name +
                                f'Slice{i}.npy', sampled_full_projs[:, :, i])
                        proj_name = proj_file.split('.')[0]
                        np.save(self.valid_proj_dir+proj_name +
                                f'Slice{i}.npy', sampled_projs[:, :, i])
                        recon_name = recon_file.split('.')[0]
                        np.save(self.valid_recon_dir+recon_name +
                                f'Slice{i}.npy', sampled_recons[:, :, i])
