# Supplementary material for: Swimming behavior and hydrodynamics of the Chinese cavefish Sinocyclocheilus rhinocerous and a possible role of its head horn structure
Source: PLoS One. 2022 Jul 25;17(7):e0270967. doi: 10.1371/journal.pone.0270967 (PMC9312365; doi:10.1371/journal.pone.0270967)
Supplement: S2 File — (ZIP) [file pone.0270967.s005.zip › Code share with PlosOne/YDLL-master/src/preprocess/prepare.py]

import argparse
import glob
from PIL import Image
import PIL
import random
# from utils import *
import scipy.io as scio
import numpy as np
import os
import shutil
from tqdm import tqdm


# macro
DATA_AUG_TIMES = 1  # transform a sample to a different sample for DATA_AUG_TIMES times

parser = argparse.ArgumentParser(description='')
parser.add_argument('--src_dir', dest='src_dir',
                    default='./data/lowdose', help='dir of data')
parser.add_argument('--save_dir', dest='save_dir',
                    default='./data', help='dir of patches')
parser.add_argument('--patch_size', dest='pat_size',
                    type=int, default=40, help='patch size')
parser.add_argument('--stride', dest='stride',
                    type=int, default=10, help='stride')
parser.add_argument('--step', dest='step', type=int, default=0, help='step')
parser.add_argument('--batch_size', dest='bat_size',
                    type=int, default=128, help='batch size')
# check output arguments
parser.add_argument('--from_file', dest='from_file',
                    default="./data/img_clean_pats.npy", help='get pic from file')
parser.add_argument('--num_pic', dest='num_pic', type=int,
                    default=10, help='number of pic to pick')
args = parser.parse_args()


# def generate_patches(isDebug=False):
#     global DATA_AUG_TIMES
#     count = 0
#     filepaths = glob.glob(args.src_dir + '/*.png')
#     if isDebug:
#         filepaths = filepaths[:10]
#     print("number of training data %d" % len(filepaths))

#     scales = [1, 0.9, 0.8, 0.7]

#     # calculate the number of patches
#     for i in range(len(filepaths)):
#         img = Image.open(filepaths[i]).convert('L')  # convert RGB to gray
#         for s in range(len(scales)):
#             newsize = (int(img.size[0] * scales[s]),
#                        int(img.size[1] * scales[s]))
#             # do not change the original img
#             img_s = img.resize(newsize, resample=PIL.Image.BICUBIC)
#             im_h, im_w = img_s.size
#             for x in range(0 + args.step, (im_h - args.pat_size), args.stride):
#                 for y in range(0 + args.step, (im_w - args.pat_size), args.stride):
#                     count += 1
#     origin_patch_num = count * DATA_AUG_TIMES

#     if origin_patch_num % args.bat_size != 0:
#         numPatches = int(
#             (origin_patch_num / args.bat_size + 1) * args.bat_size)
#     else:
#         numPatches = int(origin_patch_num)
#     print("total patches = %d , batch size = %d, total batches = %d" %
#           (numPatches, args.bat_size, numPatches / args.bat_size))

#     # data matrix 4-D
#     inputs = np.zeros((numPatches, args.pat_size,
#                        args.pat_size, 1), dtype="uint8")

#     count = 0
#     # generate patches
#     for i in range(len(filepaths)):
#         img = Image.open(filepaths[i]).convert('L')
#         for s in range(len(scales)):
#             newsize = (int(img.size[0] * scales[s]),
#                        int(img.size[1] * scales[s]))
#             # print newsize
#             img_s = img.resize(newsize, resample=PIL.Image.BICUBIC)
#             img_s = np.reshape(np.array(img_s, dtype="uint8"),
#                                (img_s.size[0], img_s.size[1], 1))  # extend one dimension

#             for j in range(DATA_AUG_TIMES):
#                 im_h, im_w, _ = img_s.shape
#                 for x in range(0 + args.step, im_h - args.pat_size, args.stride):
#                     for y in range(0 + args.step, im_w - args.pat_size, args.stride):
#                         inputs[count, :, :, :] = data_augmentation(img_s[x:x + args.pat_size, y:y + args.pat_size, :],
#                                                                    random.randint(0, 7))
#                         count += 1
#     # pad the batch
#     if count < numPatches:
#         to_pad = numPatches - count
#         inputs[-to_pad:, :, :, :] = inputs[:to_pad, :, :, :]

#     if not os.path.exists(args.save_dir):
#         os.mkdir(args.save_dir)
#     np.save(os.path.join(args.save_dir, "img_clean_pats"), inputs)
#     print("size of inputs tensor = " + str(inputs.shape))


def prepare(isDebug=False):
    '''
    Read the low dose CT images, then generate both clean and noisy image files.
    Part (80%) of the images are used for training and the others(20%) are used for validation.

    '''
    [nx, ny, nz, nc] = [256, 256, 64, 1]
    training_ratio = 0.8
    validation_ratio = 0.01
    filepaths = glob.glob(args.src_dir + '/*.mat')
    if isDebug:
        filepaths = filepaths[:10]
    nb_total_samples = len(filepaths)
    nb_training_samples = int(nb_total_samples*training_ratio)
    nb_validation_samples = int(nb_total_samples*validation_ratio)
    # print(f'number of total samples is {nb_total_samples}')
    print(f'number of training samples is {nb_training_samples*nz}')
    print(f'number of validation samples is {nb_validation_samples*nz}')

    total_data = np.zeros(
        (nz*(nb_training_samples+nb_validation_samples), 2, nx, ny, 1), dtype=np.float32)

    for iSample in tqdm(range(nb_training_samples+nb_validation_samples)):
        clean_image, noisy_image = loadmat(
            f'./data/lowdose/ld_{iSample+1}.mat')
        total_data[nz*iSample:nz*(iSample+1), 0, :, :, 0] = clean_image.T
        total_data[nz*iSample:nz*(iSample+1), 1, :, :, 0] = noisy_image.T
    print("Saving dataset...")
    np.random.shuffle(total_data)
    training_data = total_data[0:nz*nb_training_samples, :, :, :, :]
    validation_data = total_data[nz*nb_training_samples:, :, :, :, :]

    training_data_dir = '/training'
    validation_data_dir = '/validation'
    if os.path.exists(args.save_dir+training_data_dir):
        shutil.rmtree(args.save_dir+training_data_dir)
        # os.rmdir(args.save_dir+training_data_dir)
    os.mkdir(args.save_dir+training_data_dir)
    if os.path.exists(args.save_dir+validation_data_dir):
        # os.rmdir(args.save_dir+validation_data_dir)
        shutil.rmtree(args.save_dir+validation_data_dir)
    os.mkdir(args.save_dir+validation_data_dir)
    np.save(args.save_dir+training_data_dir +
            '/training_data.npy', training_data)
    np.save(args.save_dir+validation_data_dir +
            '/validation_data.npy', validation_data)

    print("Data prepared!")


def loadmat(matfile: str):
    sample = scio.loadmat(matfile)
    return sample['x0'], sample['x3']


if __name__ == '__main__':
    prepare()
