# Supplementary material for: Swimming behavior and hydrodynamics of the Chinese cavefish Sinocyclocheilus rhinocerous and a possible role of its head horn structure
Source: PLoS One. 2022 Jul 25;17(7):e0270967. doi: 10.1371/journal.pone.0270967 (PMC9312365; doi:10.1371/journal.pone.0270967)
Supplement: S2 File — (ZIP) [file pone.0270967.s005.zip › Code share with PlosOne/YDLL-master/src/ray_fish.py]

import torch
import torch.optim as optim
from tensorboardX import SummaryWriter
from torch.utils.data import Dataset, DataLoader
import time as time

from preprocess.prepare.data import ImageDataset, InferDataset
from backends.pytorch.networks.seg import SegUNet
from backends.pytorch.networks.dncnn import DnCNN
from backends.pytorch.trainers.trainer import Regressor
# from backends.pytorch.custom_ops.ct.ct_util import *
import os


def get_dataloader(train_ds, valid_ds, bs):
    return (
        DataLoader(train_ds, batch_size=bs, shuffle=True),
        DataLoader(valid_ds, batch_size=bs, shuffle=False),)


def get_network(device, learning_rate=1e-4):
    # create the network and optimizer
    network = SegUNet(3, 1, 64, 4)
    # network = DnCNN(3,1,device, 64)
    optimizer = optim.Adam(network.parameters(), lr=learning_rate)
#     optimizer = optim.SGD(model.parameters(), lr = 1e-4,momentum= 0.9)
    return network, optimizer


def get_datasets():
    input_dir = "E:/data/sidesight_dataset/"
    training_dir = input_dir+'training/'
    validation_dir = input_dir+'validation/'
    ori_dirs = ['labels/','inputs/']
    full_in_dirs = []
    full_training_dirs = []
    full_validation_dirs = []
    for  item in ori_dirs:
        full_in_dirs.append(input_dir+item)
        full_training_dirs.append(training_dir+item)
        full_validation_dirs.append(validation_dir+item)
    # generate_ct_slices(full_in_dirs, full_training_dirs, full_validation_dirs)

    # prepare for trainning
    torch.cuda.empty_cache()
    train_data_dirs = {
        'input': full_training_dirs[1], 'label': full_training_dirs[0]}
    valid_data_dirs = {
        'input': full_validation_dirs[1], 'label': full_validation_dirs[0]}
    train_dataset = ImageDataset(train_data_dirs)
    valid_dataset = ImageDataset(valid_data_dirs)
    return train_dataset, valid_dataset

def get_inferset():
    input_dir = '/home/chengaoyu/WorkSpace/data/Ray_fish/wild_test_croped/'
    infer_data_dir = {'input': input_dir}
    infer_dataset = InferDataset(infer_data_dir)
    return infer_dataset


if __name__ == '__main__':
    # create a ct para
    # os.environ['CUDA_LAUNCH_BLOCKING'] = 1
    # ori_image_dir = '/home/chengaoyu/WorkSpace/data/CBCT/lung/PA0CT0.npy'
    # para, _, _ = create_para(ori_image_dir, 2, 0)

    device = torch.device('cuda:0' if torch.cuda.is_available() else 'cpu')
    train_dataset, valid_dataset = get_datasets()
    # dataloader = DataLoader(ct_image_dataset, batch_size = 4, shuffle = False, num_workers=1)
    batch_size = 1
    lr = 1e-4
    lr_decay_interval = 10
    epochs = 100

    lr_decay_factor = pow(0.1, 1/(epochs/lr_decay_interval-1))
    eval_interval = int(760/batch_size)
    train_dl, valid_dl = get_dataloader(
        train_dataset, valid_dataset, batch_size)
    network, opt = get_network(device,lr)
    loss_func = torch.nn.MSELoss(reduction='sum')
    writer = SummaryWriter(log_dir='./log/pytorch/sidesight/', comment='seg_unet')
    model_save_path = './output/sidesight/'
    if not os.path.exists(model_save_path):
        os.makedirs(model_save_path)
    
    # trainning process
    test_flag = False
    infer_flag = False
    index = 60
    if test_flag:
        checkpt = torch.load(model_save_path+f'saved_model_epoch_{index}.pt')
        # infer 
        network.load_state_dict(checkpt['model_state_dict'])
        opt.load_state_dict(checkpt['optimizer_state_dict'])
    network.to(device)
    trainer = Regressor(network, loss_func, opt, model_save_path,
                          lr, lr_decay_factor, lr_decay_interval,
                          epochs, train_dl, valid_dl,
                          writer, device, eval_interval=eval_interval,
                          save_model_interval = 20,
                          infer_sample_path=model_save_path)
    if infer_flag:
        infer_ds = get_inferset()
        infer_dl = DataLoader(infer_ds, batch_size, shuffle=False)
        trainer.infer(index, infer_dl)
    elif test_flag:
        trainer.test(index)
    else:
        trainer.train()
