# Supplementary material for: Swimming behavior and hydrodynamics of the Chinese cavefish Sinocyclocheilus rhinocerous and a possible role of its head horn structure
Source: PLoS One. 2022 Jul 25;17(7):e0270967. doi: 10.1371/journal.pone.0270967 (PMC9312365; doi:10.1371/journal.pone.0270967)
Supplement: S2 File — (ZIP) [file pone.0270967.s005.zip › Code share with PlosOne/YDLL-master/src/test_collection.py]

import torch
from preprocess.prepare.data import DataSampler
from backends.pytorch.custom_loss_funcs.mse_tv import MseTvLoss, DerivativeMseTvLoss

def datasampler_test(nb_slices, nb_train, nb_valid, nb_views, sample_method):
    raw_data_dir = '/home/chengaoyu/WorkSpace/data/CBCT/result/raytracing2d_prostate/pytorch/'
    out_data_dir = f'/home/chengaoyu/WorkSpace/data/CBCT/result/raytracing2d_prostate/total_{sample_method}{nb_views}_tmi{nb_slices*(nb_train+nb_valid)}/'
    ds = DataSampler(raw_data_dir,out_data_dir,sample_method, nb_slices, nb_train, nb_valid, nb_views)
    ds.batch_sampling()

def round_datasampler_test(nb_slices, nb_train, nb_valid, nb_views, sample_method):
    raw_data_dir = '/home/chengaoyu/WorkSpace/data/CBCT/result/raytracing2d_prostate/round/'
    out_data_dir = f'/home/chengaoyu/WorkSpace/data/CBCT/result/raytracing2d_prostate/total_{sample_method}{nb_views}_round{nb_slices*(nb_train+nb_valid)}/'
    ds = DataSampler(raw_data_dir,out_data_dir,sample_method, nb_slices, nb_train, nb_valid, nb_views)
    ds.batch_sampling()


def mse_l1_lossfunc_test():
    
    loss_func = MseTvLoss(0.1)
    x = torch.randn(5,5, requires_grad=True)
    y = torch.randn(5,5)
    output = loss_func(x,y)
    output.backward()
    print(x.grad)
    

def derivative_mse_tv_lossfunc_test():
    loss_func = DerivativeMseTvLoss(0.1)
    x = torch.randn(5,5,5,5, requires_grad=True)
    y = torch.randn(5,5,5,5)
    output = loss_func(x,y)
    output.backward()
    print(x.grad)


if __name__ == '__main__':
    # mse_l1_lossfunc_test()
    # derivative_mse_tv_lossfunc_test()
    datasampler_test(64, 90, 10, 15, "uniform")
    # round_datasampler_test(40, 1, 1, 150, "limit")
