# Supplementary material for: Swimming behavior and hydrodynamics of the Chinese cavefish Sinocyclocheilus rhinocerous and a possible role of its head horn structure
Source: PLoS One. 2022 Jul 25;17(7):e0270967. doi: 10.1371/journal.pone.0270967 (PMC9312365; doi:10.1371/journal.pone.0270967)
Supplement: S2 File — (ZIP) [file pone.0270967.s005.zip › Code share with PlosOne/YDLL-master/src/test_models.py]

import torch
from torch.autograd import Variable
from backends.pytorch.models.denseblock import DenseBlock, Transition
from backends.pytorch.networks.ct import FbpDenseNet


test_net = DenseBlock(1,20,10)
test_x = Variable(torch.zeros(1, 1, 256, 256))
# print(test_x)
print('input shape: {} x {} x {}'.format(test_x.shape[1], test_x.shape[2], test_x.shape[3]))
test_y = test_net(test_x)
# print(test_y)
print('output shape: {} x {} x {}'.format(test_y.shape[1], test_y.shape[2], test_y.shape[3]))

test_net = Transition(3, 12)
test_x = Variable(torch.zeros(1, 3, 96, 96))
print('input shape: {} x {} x {}'.format(test_x.shape[1], test_x.shape[2], test_x.shape[3]))
test_y = test_net(test_x)
print('output shape: {} x {} x {}'.format(test_y.shape[1], test_y.shape[2], test_y.shape[3]))
