# Supplementary material for: Swimming behavior and hydrodynamics of the Chinese cavefish Sinocyclocheilus rhinocerous and a possible role of its head horn structure
Source: PLoS One. 2022 Jul 25;17(7):e0270967. doi: 10.1371/journal.pone.0270967 (PMC9312365; doi:10.1371/journal.pone.0270967)
Supplement: S2 File — (ZIP) [file pone.0270967.s005.zip › Code share with PlosOne/YDLL-master/src/test_networks.py]

import numpy as np
import torch
import math
import os
from backends.pytorch.networks.ct import FbpResidualMultiUNetGroup, FbpResidualUNet
from backends.pytorch.custom_ops.ct.ct_util import create_para
from torch.utils.data import Dataset, DataLoader
from preprocess.prepare.data import CTImageDataset


def get_datasets(angle=120):
    input_dir = '/home/chengaoyu/WorkSpace/data/CBCT/result/raytracing2d_prostate/'
    training_dir = input_dir+f'total_limit{angle}_dataset_large/training/'
    validation_dir = input_dir+f'total_limit{angle}_dataset_large/validation/'
    ori_dirs = ['true_ct/',
                f'limit{angle}/limit_recon/', f'limit{angle}/limit_proj/']
    full_in_dirs = []
    full_training_dirs = []
    full_validation_dirs = []
    for i, item in enumerate(ori_dirs):
        full_in_dirs.append(input_dir+item)
        full_training_dirs.append(training_dir+item)
        full_validation_dirs.append(validation_dir+item)
    # generate_ct_slices(full_in_dirs, full_training_dirs, full_validation_dirs)

    # prepare for trainning
    torch.cuda.empty_cache()
    train_data_dirs = {
        'input': full_training_dirs[1],
        'label': full_training_dirs[0],
        'projection': full_training_dirs[2]}
    valid_data_dirs = {
        'input': full_validation_dirs[1],
        'label': full_validation_dirs[0],
        'projection': full_validation_dirs[2]}
    train_dataset = CTImageDataset(train_data_dirs)
    valid_dataset = CTImageDataset(valid_data_dirs)
    return train_dataset, valid_dataset


def get_dataloader(train_ds, valid_ds, bs):
    return (
        DataLoader(train_ds, batch_size=bs, shuffle=True),
        DataLoader(valid_ds, batch_size=bs, shuffle=False),)


def test_FbpResidualMultiUNetGroup(valid_dl, cuda_device, infer_sample_path):
    network = FbpResidualMultiUNetGroup(para, 1/26.6, cuda_device, 1, 1, 64, 1)
    network.to(cuda_device)
    network.eval()
    with torch.no_grad():
        losses = 0.0
        nb_examples = 0
        xb_result = []
        yb_result = []
        y_preb_result = []
        for ibatch, valid_batch in enumerate(valid_dl):
            [xb, yb, projb] = [valid_batch['input'].to(cuda_device),
                               valid_batch['label'].to(cuda_device),
                               valid_batch['projection'].to(cuda_device)]
            y_preb, x_ct = network(xb, projb)
            num = len(y_preb)
            nb_examples += num
            xb_result.append(xb.cpu().numpy())
            yb_result.append(yb.cpu().numpy())
            y_preb_result.append(x_ct.cpu().numpy())
        np.save(infer_sample_path +
                f'sample_pred_{10}.npy', np.concatenate(y_preb_result))
        np.save(infer_sample_path +
                f'sample_true.npy', np.concatenate(yb_result))
        np.save(infer_sample_path +
                f'sample_limit.npy', np.concatenate(xb_result))


batch_size = 4
train_dataset, valid_dataset = get_datasets()
train_dl, valid_dl = get_dataloader(train_dataset, valid_dataset, batch_size)
device = torch.device('cuda:0' if torch.cuda.is_available() else 'cpu')
ori_image_dir = '/home/chengaoyu/WorkSpace/data/CBCT/prostate/PA0CT0.npy'
para, _, _ = create_para(ori_image_dir, 2, 0)
infer_sample_path = './model/prostate_large/dmse0.0_1iter_fbp_resi_group/'
model_save_path = infer_sample_path
if not os.path.exists(model_save_path):
    os.makedirs(model_save_path)
test_FbpResidualMultiUNetGroup(valid_dl, device, infer_sample_path)
