# Supplementary material for: Swimming behavior and hydrodynamics of the Chinese cavefish Sinocyclocheilus rhinocerous and a possible role of its head horn structure
Source: PLoS One. 2022 Jul 25;17(7):e0270967. doi: 10.1371/journal.pone.0270967 (PMC9312365; doi:10.1371/journal.pone.0270967)
Supplement: S2 File — (ZIP) [file pone.0270967.s005.zip › Code share with PlosOne/YDLL-master/src/test_ops.py]

import numpy as np
import torch
import math
from backends.pytorch.custom_ops.ct.cbct2d.projector import GroupProject, GroupBackProject, Project, BackProject
from backends.pytorch.custom_ops.ct.cbct2d.projector import CtMapping, ProjectMatFunction, BackProjectMatFunction
from backends.pytorch.custom_ops.ct.cbct2d.projector import ProjectSparseFunction, BackProjectSparseFunction, FbpSparseFunction, FbptSparseFunction
from backends.pytorch.custom_ops.ct.fbp2d.projector import FbpGH, Fbp, FbpTranspose, GroupFbp
from backends.pytorch.custom_ops.ct.ct_util import create_para
import os


import random

assert torch.cuda.is_available()
cuda_device = torch.device("cuda:0")
ori_image_dir = '/home/chengaoyu/WorkSpace/data/CBCT/prostate/PA0CT0.npy'
para, nb_zslices, _ = create_para(ori_image_dir, 10, 0, 'uniform')


def test_ct(torch_image):
    proj = Project(para, cuda_device)
    projection = proj(torch_image)
    np.save("../data/debug_data/test_ct_proj.npy",
            np.squeeze(projection.cpu().numpy()))
    bp = BackProject(para, cuda_device)
    print("max projection:",torch.mean(projection))
    bp_image = bp(projection)
    print("max back image:",torch.mean(bp_image))
    np.save("../data/debug_data/test_ct_back.npy",
            np.squeeze(bp_image.cpu().numpy()))


def test_fbp_gh(torch_image):
    proj = Project(para, cuda_device)
    projection = proj(torch_image)
    # print(projection.shape)
    # projection[:,:,0:50,:] = 0.0
    # projection[:,:,250:600,:] = 0.0
    np.save("../data/debug_data/test_fbp_proj.npy",
            np.squeeze(projection.cpu().numpy()))
    # print(para.g.shape)
    fbp = FbpGH(para, cuda_device)
    fbp_image = fbp(projection)
    np.save("../data/debug_data/test_fbp_rec.npy",
            np.squeeze(fbp_image.cpu().numpy()))


def test_fbp(torch_image):
    proj = Project(para, cuda_device)
    projection = proj(torch_image)
    # print(projection.shape)
    # projection[:,:,0:50,:] = 0.0
    # projection[:,:,250:600,:] = 0.0
#     np.save("../data/debug_data/test_fbp_c_proj.npy",
        #     np.squeeze(projection.cpu().numpy()))
    fbp = Fbp(para, cuda_device)
    fbp_image = fbp(projection)
    np.save("../data/debug_data/test_fbp_c_rec.npy",
            np.squeeze(fbp_image.cpu().numpy()))
    fbp_transpose = FbpTranspose(para, cuda_device)
    fbp_proj = fbp_transpose(torch_image)
    np.save("../data/debug_data/test_fbp_c_proj.npy",
            np.squeeze(fbp_proj.cpu().numpy()))


def test_groupct(torch_image):
    proj = GroupProject(para, cuda_device)
    projection = proj(torch_image, group_index)
    np.save("../data/debug_data/test_group_ct_proj.npy",
            projection.cpu().numpy())
    bp = GroupBackProject(para, cuda_device)
    bp_image = bp(projection, group_index)
    np.save("../data/debug_data/test_group_ct_rec.npy", bp_image.cpu().numpy())


def test_groupfbp(torch_image):
    proj = GroupFbpProject(para, cuda_device)
    projection = proj(torch_image, group_index)
    np.save("../data/debug_data/test_group_fbp_proj.npy",
            projection.cpu().numpy())
    fbp = GroupFbp(para, cuda_device)
    fbp_image = fbp(projection, group_index)
    np.save("../data/debug_data/test_group_fbp_rec.npy", fbp_image.cpu().numpy())


def get_map(torch_image, angle):
    torch_image = torch.ones_like(
        torch_image, device=cuda_device, requires_grad=False)
#     proj = Project(para, cuda_device)
    proj = ProjectSparseFunction()
    projection = proj(torch_image)

#     bp = BackProject(para, cuda_device)
    bp = BackProjectSparseFunction()
    bp_image = bp(projection)
    np.save(f"../data/debug_data/ct_limit{angle}_map.npy",
            np.squeeze(bp_image.cpu().numpy()))
    
    identical_projection = torch.ones_like(projection, device = cuda_device, requires_grad=False)
    image_norm = np.linalg.norm(identical_projection.cpu().numpy())
    # print('test:',image_norm/np.linalg.norm(proj(bp(identical_projection)).cpu().numpy()))

    fbpgh = FbpGH(para, cuda_device)
    fbp_image = fbpgh(projection)
    np.save(f"../data/debug_data/fbp_limit{angle}_map.npy",
            np.squeeze(fbp_image.cpu().numpy()))

#     fbp = Fbp(para, cuda_device)
    fbp = FbpSparseFunction()
    projection = proj(torch_image)
    fbp_image = fbp(projection)
    np.save(f"../data/debug_data/fbp_limit{angle}_map_c.npy",
            np.squeeze(fbp_image.cpu().numpy()))

#     ft = FbpTranspose(para, cuda_device)
    ft = FbptSparseFunction()
    fprojection = ft(torch_image)
    bpft_image = bp(fprojection)
    np.save(
        f"../data/debug_data/bpft_limit{angle}_map_c.npy", np.squeeze(bpft_image.cpu().numpy()))
    
    fbpft_image = fbp(fprojection)
    np.save(
        f"../data/debug_data/fbpft_limit{angle}_map_c.npy", np.squeeze(fbpft_image.cpu().numpy()))
    

def test_CtMappingMatch(torch_image, torch_projection):
    torch_image = torch.zeros_like(
        torch_image, device=cuda_device, requires_grad=False)
    ct_layer = CtMapping(para, cuda_device, 0.001)

    new_image = ct_layer(torch_image, torch_projection)
    np.save(
        f"../data/debug_data/ctmapping_image.npy", np.squeeze(new_image.cpu().detach().numpy()))

def testMatFunctions(torch_image, cuda_device):
    
    proj = ProjectMatFunction()
    y = proj(torch_image)
    print(torch.mean(y))
    np.save(
        f"../data/debug_data/MatFunc_proj.npy", np.squeeze(y.cpu().numpy()))
    back = BackProjectMatFunction()
    x = back(y)
    print(torch.mean(x))
    np.save(
        f"../data/debug_data/MatFunc_image.npy", np.squeeze(x.cpu().numpy()))

def testSparseFunctions(torch_image, cuda_device):
    proj = ProjectSparseFunction()
    y = proj(torch_image)
    print(torch.mean(y))
    np.save(
        f"../data/debug_data/SparseFunc_proj.npy", np.squeeze(y.cpu().numpy()))
    back = BackProjectSparseFunction()
    x = back(y)
    print(torch.mean(x))
    np.save(
        f"../data/debug_data/SparseFunc_image.npy", np.squeeze(x.cpu().numpy()))

def testFbpSparseFunctions(torch_image, cuda_device):
    proj = ProjectSparseFunction()
    y = proj(torch_image)
    print(torch.mean(y))
    np.save(
        f"../data/debug_data/SparseFunc_proj.npy", np.squeeze(y.cpu().numpy()))
    back = FbpSparseFunction()
    x = back(y)
    print(torch.mean(x))
    np.save(
        f"../data/debug_data/FbpSparseFunc_image.npy", np.squeeze(x.cpu().numpy()))

def recon(torch_image, cuda_device):
    proj = ProjectSparseFunction()
    back = FbpSparseFunction()
    true_ct_dir = "/home/chengaoyu/WorkSpace/data/CBCT/result/raytracing2d_prostate/total_uniform60_tmi400/validation/true_ct/"
    ct_list = os.listdir(true_ct_dir)
    for item in ct_list:
        y = proj(torch_image)
        x = back(y)
        np.save(f"../data/debug_data/FbpSparseFunc_image.npy", np.squeeze(x.cpu().numpy()))   

if __name__ == '__main__':
    angle = 60
    image_dir = f'/home/chengaoyu/WorkSpace/data/CBCT/result/raytracing2d_prostate/total_uniform{angle}_tmi400/validation/true_ct/'
    image_dir = image_dir+sorted(os.listdir(image_dir))[0]
    image = np.load(image_dir)[:, :]
    proj_dir = f'/home/chengaoyu/WorkSpace/data/CBCT/result/raytracing2d_prostate/total_uniform{angle}_tmi400/validation/limit{angle}/limit_proj/'
    proj_dir = proj_dir+sorted(os.listdir(proj_dir))[0]
    projection_data = np.load(proj_dir)
#     image = np.ones_like(image, dtype = np.float32)*1.0
    image = image[np.newaxis, np.newaxis, :, :]
#     print(np.max(image))
    projection_data = projection_data[np.newaxis, np.newaxis, :, :]
    torch_image = torch.tensor(image, dtype=torch.float32, device=cuda_device, requires_grad=False)
    torch_projection = torch.tensor(projection_data, device=cuda_device, requires_grad=False)
#     print(np.max(image))
#     for i in range(1):
        # test_ct(torch_image)
#     test_fbp_gh(torch_image)
#     test_fbp(torch_image)
    get_map(torch_image, 60)
#     test_CtMappingMatch(torch_image, torch_projection)
    import time
    t0 = time.time()
    testMatFunctions(torch_image, cuda_device)
    t1 = time.time()
    print(t1-t0)
    testSparseFunctions(torch_image, cuda_device)
    t2 = time.time()
    print(t2-t1)
    testFbpSparseFunctions(torch_image, cuda_device)
    t3 = time.time()
    print(t3-t2)
