# Supplementary material for: Swimming behavior and hydrodynamics of the Chinese cavefish Sinocyclocheilus rhinocerous and a possible role of its head horn structure
Source: PLoS One. 2022 Jul 25;17(7):e0270967. doi: 10.1371/journal.pone.0270967 (PMC9312365; doi:10.1371/journal.pone.0270967)
Supplement: S2 File — (ZIP) [file pone.0270967.s005.zip › Code share with PlosOne/jupyter/fish_seg/draft.ipynb]

# %% [code]
import matplotlib
import numpy as np
import matplotlib.pyplot as plt
%matplotlib inline  

# %% [code]
plt.figure()
x = np.arange(100)
y = np.sin(x) + np.cos(x)
plt.plot(y)

# %% [code]
x = np.linspace(0, 3*np.pi, 500)
plt.plot(x, np.sin(x**2))
plt.title('A simple chirp')
plt.show()

# %% [code]
# 你猜为啥叫matplotlib
# 这玩意儿还可以做PPT哦
# 出论文的图可以
# 576/2/2/2/2/2/2
1024/2/2/2/2

# %% [code]
2**5

# %% [code]
32*33

# %% [code]
