# Supplementary material for: Swimming behavior and hydrodynamics of the Chinese cavefish Sinocyclocheilus rhinocerous and a possible role of its head horn structure
Source: PLoS One. 2022 Jul 25;17(7):e0270967. doi: 10.1371/journal.pone.0270967 (PMC9312365; doi:10.1371/journal.pone.0270967)
Supplement: S2 File — (ZIP) [file pone.0270967.s005.zip › Code share with PlosOne/jupyter/fish_seg/fish_seg.ipynb]

# %% [code]
%matplotlib inline
import matplotlib.pyplot as plt
import numpy as np
import os
import scipy.io as scio
import math
from  PIL import Image
from skimage import io

# %% [code]
def view3d(image:np.ndarray, sx = None, sy =None, sz= None, vmax = None, vmin = None, figsize = None):
    if sx is None:
        sx = int(image.shape[0]/2)
    if sy is None:
        sy = int(image.shape[1]/2)
    if sz is None:
        sz = int(image.shape[2]/2)
    if figsize is None:
        figsize = (16, 8)
    plt.figure(figsize=figsize)
    plt.subplot(131)
    plt.imshow(image[sx,:,:],vmax = vmax, vmin = vmin, cmap = 'bone')
    plt.subplot(132)
    plt.imshow(image[:,sy,:],vmax = vmax, vmin = vmin)
    plt.subplot(133)
    plt.imshow(image[:,:,sz],vmax = vmax, vmin = vmin)

def view_slices(image:np.ndarray, nb_col = None,  vmax = None, vmin=None, figsize = None, cmap = 'bone'):
    nb_slices = image.shape[0]
    if nb_col is None:
        nb_col = 4
    nb_row = math.ceil(nb_slices/nb_col)

    if figsize is None:
        figsize = (nb_row*6, nb_col*4)
    plt.figure(figsize = figsize)
    for i in range(nb_slices):
        plt.subplot(nb_row, nb_col, i+1)
        plt.imshow(image[i,:,:], vmax = vmax, vmin= vmin, cmap = cmap)
        
def profiles(image:np.ndarray, sx = None, sy = None, sz = None):
    if(image.ndim is not 3):
        raise ValueError(f"dimension of image should be 3, rathar than {img.ndim}.")
    plt.figure(figsize=(18,4))
    if sx is None:
        sx = int(image.shape[0]/2)
    if sy is None:
        sy = int(image.shape[1]/2)
    if sz is None:
        sz = int(image.shape[2]/2)
    plt.subplot(131)
    plt.plot(image[:,sy,sz])
    plt.subplot(132)
    plt.plot(image[sx,:,sz])
    plt.subplot(133)
    plt.plot(image[sx,sy,:])
def view(img, cmap=plt.cm.gray, vmax = None, vmin = None):
    if isinstance(img,list):
        nb_images = len(img)
        plt.figure(figsize =(8*nb_images//2,8*nb_images//2))
        for i in range(nb_images):
            plt.subplot(1,nb_images, i+1)
            plt.imshow(np.squeeze(img[i]),cmap = cmap,vmax = vmax, vmin = vmin)
    elif isinstance(img, np.ndarray):
        nb_images = img.shape[2]
        plt.figure(figsize =(8*nb_images//2,8*nb_images//2))
        for i in range(nb_images):
            plt.subplot(1,nb_images, i+1)
            plt.imshow(np.squeeze(img[:,:,i]), cmap= cmap,vmax = vmax, vmin = vmin)
def npy2mat(image:np.ndarray, file_dir):
    scio.savemat(file_dir, dict([('x', image)]))
def joint_image(img_list):
    nb_imgs = len(img_list)
    img_shape = img_list[0].shape
#     print(img_shape)
    nb_column = 3
    nb_row = (nb_imgs+nb_column-1)//nb_column
    result = np.zeros((img_shape[0]*nb_row, img_shape[1]*nb_column), dtype = np.float32)
    h,w = img_shape
    for i in range(nb_row):
        for j in range(nb_column):
            ind_img = i*nb_column + j
            if ind_img < nb_imgs:
                result[i*h:(i+1)*h, j*w:(j+1)*w] = img_list[ind_img]
    return result
def read_result(img_dirs:dict, islice):
    result = []
    for i,(k,v) in enumerate(img_dirs.items()):
        print(f'{i}:{k}')
        if i == 0:
            img = np.load(v)
            image_shape = img.shape 
            result.append(img[islice,:,:image_shape[2]//3])
            result.append(img[islice,:,image_shape[2]//3:2*image_shape[2]//3])
        img = np.load(v)
        image_shape = img.shape
        img = img[islice,:,-(image_shape[2]//3):]
        result.append(img)
    return result
def data_augemetation(image, mode):
    if mode == 'ud':
        return np.flip(image, 1)
    elif mode == 'lr':
        return np.flip(image, 2)
    elif mode == 'udlr':
        return np.flip(np.flip(image, 1),2)
    else:
        raise ValueError('mode not defined')
import skimage
def dataset_rotate(image, angle=90):
#     print(image.shape)
    image = image.astype(np.uint8)
    img = image/255.0
    nb_slices = image.shape[0]
    nb_channels = image.shape[-1]
    for i in range(nb_slices):
        for j in range(nb_channels):
            img[i,:,:,j] =  skimage.transform.rotate(img[i,:,:,j], angle=angle, mode='reflect')
    if(image.dtype==np.uint8):
        img = img*255.0
        img[img>255.0] = 255.0
        img[img<0.0] = 0.0
    return img.astype(np.uint8)
i = 0

# %% [code]
# display the images and labels
dataset_dir = "E:/data/sidesight_dataset/total/"
image_list = sorted([file for file in os.listdir(dataset_dir) if 'img' in file])
label_list = sorted([file for file in os.listdir(dataset_dir) if 'label' in file])
# print(image_list)
# print(label_list)
i +=1
if i >= len(image_list):
    i = 0
print(f'the {i}th sample')
ori = np.asarray(Image.open(dataset_dir+image_list[i]))
lbl = np.asarray(Image.open(dataset_dir+label_list[i]))
plt.figure(figsize = (15,10))
plt.subplot(121)
plt.imshow(ori)
plt.subplot(122)
plt.imshow(lbl)
print(lbl.shape)
print(ori.dtype)
print(np.max(lbl))
print(np.min(ori))

# %% [code]
def augmentation(complete_dataset):
    augmented_dataset = complete_dataset
    angle_interval = 0
    flip_mode_list = ['ud','lr', 'udlr']
    for i_angle in range(1):
        angle = angle_interval*i_angle
        init_dataset = dataset_rotate(complete_dataset, angle)
        if i_angle > 0:
            augmented_dataset = np.concatenate((augmented_dataset, init_dataset), axis = 0)
        for mode in flip_mode_list:
            flip_dataset = data_augemetation(init_dataset,mode)
            augmented_dataset = np.concatenate((augmented_dataset, flip_dataset), axis = 0)
    return augmented_dataset

# generate augmented dataset
nb_imgs = len(image_list)
h, w, c = ori.shape
h, w =  544, 1056
ori_dataset = np.zeros((nb_imgs,h,w,c), dtype = ori.dtype)
label_dataset = np.zeros((nb_imgs,h,w,1), dtype = lbl.dtype)
for i, item in enumerate(image_list):
    img = dataset_dir + item
    ori = np.asarray(Image.open(img))
#     print(ori.shape)
    oh, ow, oc = ori.shape
    sh = (oh - h)
    sw = (ow - w)//2
#     print(i)
    ori_dataset[i,:,:,:] = ori[sh:sh+h, sw:sw+w, :]
for i, item in enumerate(label_list):
    lbl = dataset_dir + item
    lbl = np.asarray(Image.open(lbl))
#     print(lbl.shape)
    oh, ow = lbl.shape
    sh = (oh - h)
    sw = (ow - w)//2
    label_dataset[i,:,:,0] = lbl[sh:sh+h, sw:sw+w]
    
complete_dataset = np.concatenate((ori_dataset, label_dataset), axis =-1)
print(complete_dataset.shape)
# complete_dataset = complete_dataset[:,420:-220,142:-170,:]
augmented_dataset = augmentation(complete_dataset)
print(augmented_dataset.shape)
augmented_dataset = np.transpose(augmented_dataset,(0,3,1,2))
print(augmented_dataset.dtype)
np.save(dataset_dir+'augmented_dataset.npy', augmented_dataset)

# %% [code]
# save the augmented dataset as separated slices
def generate_dataset(dataset_dir:str, total_set:str = 'total/augmented_dataset.npy', training_ratio = 0.8, validation_ratio = 0.2):
    total_set = np.load(dataset_dir+total_set)
    print(total_set.dtype)
    nb_set = total_set.shape[0]
    training_set_dir = dataset_dir+'training/'
    validation_set_dir = dataset_dir+'validation/'
    if not os.path.exists(training_set_dir):
        os.mkdir(training_set_dir)
        os.mkdir(training_set_dir+'/labels/')
        os.mkdir(training_set_dir+'/inputs/')
    if not os.path.exists(validation_set_dir):
        os.mkdir(validation_set_dir)
        os.mkdir(validation_set_dir+'/labels/')
        os.mkdir(validation_set_dir+'/inputs/')
    for i in range(nb_set):
        if i < int(760):
            image_name = training_set_dir+f'inputs/input_{str(i).zfill(len(str(nb_set)))}.npy'
            label_name = training_set_dir+f'labels/label_{str(i).zfill(len(str(nb_set)))}.npy'
        else:
            image_name = validation_set_dir+f'inputs/input_{str(i).zfill(len(str(nb_set)))}.npy'
            label_name = validation_set_dir+f'labels/label_{str(i).zfill(len(str(nb_set)))}.npy'
        np.save(image_name, augmented_dataset[i, :-1,:,:])
        np.save(label_name, augmented_dataset[i, -1,:,:])
dataset_dir = "E:/data/sidesight_dataset/"
generate_dataset(dataset_dir)

# %% [code]
islice += 10
image = np.load(dataset_dir+f'validation/inputs/input_{islice}.npy')
label = np.load(dataset_dir+f'validation/labels/label_{islice}.npy')
# print(label.shape)
plt.figure(figsize = (16,12)) 
plt.subplot(121)
plt.imshow(np.mean(image[:,:,:],axis= 0),cmap=plt.cm.gray)
plt.subplot(122)
plt.imshow(label[:,:])
print(np.max(label))
print(np.max(np.mean(image[:,:,:],axis= 0)))

# %% [code]
i = 0
i += 1
label_dir = './labels/'
img = label_dir + f'fish_{str(i).zfill(4)}_json/img.png'
label = label_dir+f'fish_{str(i).zfill(4)}_json/label.png'
ori = np.asarray(Image.open(img))
lbl = np.asarray(Image.open(label))
print(ori.shape)
print(lbl.shape)
print(ori.dtype)
plt.figure(figsize = (15,10))
plt.subplot(121)
plt.imshow(ori)
plt.subplot(122)
plt.imshow(lbl)

nb_imgs = len(filelist)
h, w, c = ori.shape
ori_dataset = np.zeros((nb_imgs,h,w,c), dtype = ori.dtype)
label_dataset = np.zeros((nb_imgs,h,w,1), dtype = ori.dtype)
for i in range(nb_imgs):
    img = label_dir + f'fish_{str(i).zfill(4)}_json/img.png'
    label = label_dir+f'fish_{str(i).zfill(4)}_json/label.png'
    ori = np.asarray(Image.open(img))
    lbl = np.asarray(Image.open(label))
    ori_dataset[i,:,:,:] = ori
    label_dataset[i,:,:,0] = lbl

# %% [code]
complete_dataset = np.concatenate((ori_dataset,label_dataset),axis =-1)
complete_dataset.shape
np.random.shuffle(complete_dataset)

crop_dataset = complete_dataset[:-10,420:-220,142:-170,:]
crop_dataset.shape
crop_dataset.dtype

augmented_dataset = np.concatenate((crop_dataset,ud_dataset,lr_dataset,udlr_dataset),axis = 0)
augmented_dataset.shape

print(np.max(augmented_dataset[:,:,:,0]))

np.save('/home/chengaoyu/WorkSpace/code/gitrepos/denoising/data/ray_fish/training_set.npy',augmented_dataset)
np.save('/home/chengaoyu/WorkSpace/code/gitrepos/denoising/data/ray_fish/validation_set.npy',complete_dataset[-10:,420:-220,142:-170,:])

temp = io.imread(filelist[0])
h,w,c = temp.shape
nb_slices = len(filelist)
data = np.zeros((nb_slices,h,w,c), dtype= np.int32)
for i in range(nb_slices):
    data[i,:,:,:] = io.imread(filelist[i])

crop_data = data[:,420:-220,142:-170,:]
crop_data.shape

# %% [code]
result_dir = '/home/chengaoyu/WorkSpace/code/gitrepos/denoising/src/model/ray_fish/'
ibatch = 0
limit = f'sample_limit_batch{ibatch}.npy'
limit_images = np.squeeze(np.load(result_dir+limit))
pred = f'sample_pred_batch{ibatch}.npy'
pred_images = np.squeeze(np.load(result_dir+pred))
truth = f'sample_true_batch{ibatch}.npy'
ground_truth = np.squeeze(np.load(result_dir+truth))
i = 0

# %% [code]
i += 1
if i >= pred_images.shape[0]:
    i= 0
print(i)
plt.figure(figsize=(16,10))
plt.subplot(131)
plt.imshow(pred_images[i,:,:], cmap = plt.cm.gray)
plt.subplot(132)
plt.imshow(ground_truth[i,:,:], cmap = plt.cm.gray)
# plt.imshow(np.concatenate((pred_images[i,:,:],ground_truth[i,:,:]), axis = 1), cmap = plt.cm.gray)
plt.subplot(133)
plt.imshow(limit_images[i,0,:,:], cmap = plt.cm.gray)

plt.figure()
plt.plot(pred_images[i,:,150])
plt.plot(ground_truth[i,:,150])

# %% [code]
np.sqrt(100/(1280*768))

# %% [code]
# display the testing result
def show(pred_image, ground_truth, limit_image, cmap = plt.cm.gray):
    plt.figure(figsize=(16,16))
    plt.subplot(141)
    plt.imshow(pred_image[:,:], cmap = cmap)
    plt.subplot(142)
    plt.imshow(ground_truth[:,:], cmap = cmap)
    # plt.imshow(np.concatenate((pred_images[i,:,:],ground_truth[i,:,:]), axis = 1), cmap = plt.cm.gray)
    plt.subplot(143)
    plt.imshow(limit_image[:,:], cmap = cmap)
    diff = ground_truth[:,:]-pred_image[:,:]
    plt.subplot(144)
    plt.imshow(diff, cmap = cmap)
    print(f'prediction: {np.max(pred_image[:,:])}, {np.min(pred_image[:,:])} ')
    print(f'ground_truth: {np.max(ground_truth[:,:])}, {np.min(ground_truth[:,:])}')
    print(f'difference:  {np.max(diff)},{np.min(diff)}')

def infer_show(pred_image, input_image,ori,  cmap = plt.cm.gray):
    plt.figure(figsize=(16,8))
    plt.subplot(131)
    plt.imshow(pred_image, cmap = cmap)
    plt.subplot(132)
    plt.imshow(input_image,cmap = cmap)
    plt.subplot(133)
    plt.imshow(ori,cmap = cmap)

# %% [code]
# read the learning result
result_dir = '/home/chengaoyu/WorkSpace/code/gitrepos/denoising/src/model/ray_fish_wild/'
dataset_dir = '/home/chengaoyu/WorkSpace/data/Ray_fish/wild_new_dataset/total/'
image_list = sorted([file for file in os.listdir(dataset_dir) if 'img' in file])
index = 60
limit = f'sample_limit.npy'
limit_images = np.squeeze(np.load(result_dir+limit))
print(limit_images.shape)
pred = f'sample_pred_{index}.npy'
pred_images = np.squeeze(np.load(result_dir+pred))
print(pred_images.shape)
truth = f'sample_true.npy'
ground_truth = np.squeeze(np.load(result_dir+truth))
print(ground_truth.shape)
i = 0

# %% [code]
# loop the slices
i += 10
if i >= pred_images.shape[0]:
    i= 0
print(f'{i+1}/{pred_images.shape[0]}')
show(pred_images[i,:,:], ground_truth[i,:,:], limit_images[i,0,:,:])

# %% [code]
# get the segmentation contours
test_image = pred_images[i,:,:]
plt.hist(test_image.reshape((-1,1)),bins=20)
binary_test_image = test_image
# th = 0.4
# binary_test_image[test_image>th]=1.0
# binary_test_image[test_image<th]=0.0
from skimage import data,filters, feature
from skimage.measure import find_contours
edge_canny=feature.canny(binary_test_image, sigma=0.1)
contours=find_contours(binary_test_image, 0.5)

binary_edge = edge
binary_edge[edge>np.median(edge)]=1.0
binary_edge[edge<np.median(edge)]=0.0
plt.figure(figsize=(16,8))
plt.subplot(121)
plt.imshow(test_image)
ax1 = plt.subplot(122)
ax1.imshow(np.zeros_like(test_image))
for n, contour in enumerate(contours):
    ax1.plot(contour[:, 1], contour[:, 0], linewidth=2, color = 'y')

# %% [code]
# crop the test fish images
import os
def crop_images(origin_dir, out_dir):
    if not os.path.exists(out_dir):
        os.makedirs(out_dir)
    crop_size = [256, 256]
    img_file_list =sorted(os.listdir(origin_dir))
#     print(img_file_list)
    for item in img_file_list:
        ori = np.asarray(Image.open(origin_dir+item))
        h, w, c = ori.shape
        nb_row = h//crop_size[0]
        nb_col = w//crop_size[1]
        for ir in range(nb_row):
            for ic in range(nb_col):
                crop_img = ori[ir*crop_size[0]:(ir+1)*crop_size[0], ic*crop_size[1]:(ic+1)*crop_size[1],:]
                crop_img_dir = out_dir+item.split('.')[0]+f'_{ir}_{ic}.npy'
                np.save(crop_img_dir,np.transpose(crop_img, (2,0,1)))
#     plt.imshow(ori)
image_dir = '/home/chengaoyu/WorkSpace/data/Ray_fish/wild_test/total/'
out_dir = '/home/chengaoyu/WorkSpace/data/Ray_fish/wild_test_croped/'
crop_images(image_dir, out_dir)

# %% [code]
# read the learning result
result_dir = '/home/chengaoyu/WorkSpace/code/gitrepos/denoising/src/model/ray_fish_wild/infer/'
dataset_dir = '/home/chengaoyu/WorkSpace/data/Ray_fish/wild_test_croped/'
out_dir ='/home/chengaoyu/WorkSpace/data/Ray_fish/wild_test_croped_infer_result/'
if not os.path.exists(out_dir):
    os.makedirs(out_dir)
image_list = sorted([file for file in os.listdir(dataset_dir)])
index = 40
limit = f'sample_limit_{index}.npy'
limit_images = np.squeeze(np.load(result_dir+limit))
pred = f'sample_pred_{index}.npy'
pred_images = np.squeeze(np.load(result_dir+pred))
print(pred_images.shape)
i = 0
# npy2mat(limit_images, out_dir+'input_data.mat')
# npy2mat(pred_images, out_dir+'predict_data.mat')

# %% [code]
# loop the slices
i += 30
# for 
# print(ori.shape)
if i >= pred_images.shape[0]:
    i= 0
print(f'{i+1}/{pred_images.shape[0]}')

ori = np.transpose(np.load(dataset_dir+image_list[i]),(1,2,0))
infer_show(pred_images[i,:,:],limit_images[i,0,:,:], ori)
# plt.savefig(out_dir+f'{image_list[i].split(".")[0]}.png')

# %% [code]
