# Supplementary material for: Swimming behavior and hydrodynamics of the Chinese cavefish Sinocyclocheilus rhinocerous and a possible role of its head horn structure
Source: PLoS One. 2022 Jul 25;17(7):e0270967. doi: 10.1371/journal.pone.0270967 (PMC9312365; doi:10.1371/journal.pone.0270967)
Supplement: S2 File — (ZIP) [file pone.0270967.s005.zip › Code share with PlosOne/preprocess.py]

import os
import numpy as np
def data_augemetation(image, mode):
    if mode == 'ud':
        return np.flip(image, 1)
    elif mode == 'lr':
        return np.flip(image, 2)
    elif mode == 'udlr':
        return np.flip(np.flip(image, 1),2)
    else:
        raise ValueError('mode not defined')

def rename(raw_data_dir, out_img_prefix):
    filelist = os.listdir(raw_data_dir)
    jpgs = sorted([file for file in  filelist if file.endswith('.jpg')])
    jsons = sorted([file for file in  filelist if file.endswith('.json')])
    if len(jpgs)!= len(jsons):
        raise ValueError('number of images and json files not match!')
    nb_samples = len(jpgs)

    for i , file in enumerate(jpgs):
        os.rename(raw_data_dir+file, raw_data_dir+f'{out_img_prefix}_{str(i).zfill(len(str(nb_samples)))}.jpg')
    for i , file in enumerate(jsons):
        os.rename(raw_data_dir+file, raw_data_dir+f'{out_img_prefix}_{str(i).zfill(len(str(nb_samples)))}.json')

def generate_label_images(input_dir:str , img_file: str , out_dir: str ):
    nb_labels = len([file for file in os.listdir(input_dir) if file.endswith('.json')])
    print(f'totally {nb_labels} images will be processed!')
    if not os.path.exists(out_dir):
        os.mkdir(out_dir)
    for i in range(nb_labels):
        command_str = str('labelme_json_to_dataset '+input_dir+img_file+'_'+str(
            i).zfill(len(str(nb_labels)))+'.json'+' -o '+out_dir+img_file+'_'+str(i).zfill(len(str(nb_labels))))
        os.system(command_str)
    # command_str = str('labelme_json_to_dataset ./DJI/DJI_0264.json -o ./DJI/DJI_0264_json')
    # os.system(command_str)

def collect_labels(labels_dir, out_dir):
    label_list = sorted(os.listdir(labels_dir))
    total_dir = out_dir+'total'
    if not os.path.exists(out_dir):
        os.mkdir(out_dir)
        total_dir = out_dir+'total'
        if not os.path.exists(total_dir):
            os.mkdir(total_dir)
    print(total_dir)
    for ind, item in enumerate(label_list):
        img_name = labels_dir+item+'/img.png'
        label_name = labels_dir+item+'/label.png'
        new_img_name = total_dir+f'/{item}_img.png'
        new_label_name = total_dir+f'/{item}_label.png'
        os.rename(img_name, new_img_name)
        os.rename(label_name, new_label_name)


if __name__ == "__main__":
    data_prefix = "topsight"
    data_dir = "E:/data/"
    root_dir = data_dir+f'{data_prefix}_raw_data/'
    labels_dir =  data_dir+f'{data_prefix}_labels/'
    dataset_dir =  data_dir+f'{data_prefix}_dataset/'
    rename(root_dir,data_prefix)
    generate_label_images(root_dir, data_prefix, labels_dir)
    collect_labels(labels_dir, dataset_dir)
